# Supplementary material for: Proteomic analysis reveals metabolic and regulatory systems involved in the syntrophic and axenic lifestyle of Syntrophomonas wolfei
Source: Front Microbiol. 2015 Feb 11;6:115. doi: 10.3389/fmicb.2015.00115 (PMC4324140; doi:10.3389/fmicb.2015.00115)
Supplement: Supplementary file 2 [file DataSheet1.XLSX]

## Sheet: Sheet1
Supplemental Data Sheet 1. Abundance of all detected S. wolfei proteins under axenic and syntrophic growth.
			Normalized Spectral Abundance
			Crotonate Axenic		Crotonate with M. hungatei		Butyrate with M. hungatei
Locus Tag	IMG Gene ID	Peptide ID	Average	Standard deviation	Average	Standard deviation	Average	Standard deviation	IMG Annotation	Manual Annotation
Swol_0001	638136892	114565577	ND		0.000203333	3.78594e-05	0.00026	3.55903e-05	initiation of chromosome replication	Chromosomal replication initiator protein dnaA
Swol_0002	638136893	114565578	ND		0.000296667	0.000106927	0.000745	5.91608e-05	DNA-directed DNA polymerase (EC:2.7.7.7)	DNA polymerase III, beta chain (EC 2.7.7.7)
Swol_0004	638136895	114565580	0.0006325	7.80491e-05	0.00305		0.00164667	0.000332014	hypothetical protein	hypothetical protein
Swol_0005	638136896	114565581	0.0002775	0.000108743	0.0003375	0.00012842	0.000465	0.000143875	DNA topoisomerase (ATP-hydrolyzing) (EC:5.99.1.3)	DNA gyrase subunit B (EC 5.99.1.3)
Swol_0006	638136897	114565582	0.00034	8.0829e-05	0.0005925	0.000281232	0.000315	5.44671e-05	DNA gyrase, A subunit (EC:5.99.1.3)	DNA gyrase subunit A (EC 5.99.1.3)
Swol_0007	638136898	114565583	0.000605	0.000236291	0.0007725	0.000115289	0.00088	0.000132162	vitamin B6 biosynthesis protein (EC:4.-)	pyridoxine biosynthesis protein
Swol_0008	638136899	114565584	ND		ND		0.00013	3.55903e-05	serine--glyoxylate transaminase	Serine--glyoxylate aminotransferase (EC 2.6.1.45)
Swol_0009	638136900	114565585	0.0012575	0.000215155	0.0015725	0.000321079	0.00165	0.000267333	Phosphoglycerate dehydrogenase (EC:1.1.1.95)	D-3-phosphoglycerate dehydrogenase (EC 1.1.1.95)
Swol_0010	638136901	114565586	0.000575	5.06623e-05	0.00056	0.000173781	0.00111	0.000281069	Serine--tRNA ligase (EC:6.1.1.11)	Seryl-tRNA synthetase (EC 6.1.1.11)
Swol_0011	638136905	114565587	9e-05	2.16025e-05	0.00031	0.00011	0.0004125	0.000104043	putative PAS/PAC sensor protein	Two-component response regulator
Swol_0012	638136906	114565588	ND		ND		0.000185	6.85565e-05	hypothetical protein	Hypothetical membrane spanning protein
Swol_0013	638136908	114565589	0.000316667	0.000220303	ND		ND		hypothetical protein	hypothetical protein
Swol_0014	638136910	114565590	0.0002125	0.000102754	0.000243333	0.000106927	0.00012	5.19615e-05	hypothetical protein	RmuC family protein
Swol_0030	638136927	114565606	5.75e-05	2.21736e-05	ND		0.000103333	4.04145e-05	DNA-directed DNA polymerase (EC:2.7.7.7)	DNA-directed DNA polymerase( EC:2.7.7.7 )
Swol_0031	638136928	114565607	0.000753333	0.000280416	ND		ND		hypothetical protein	hypothetical protein
Swol_0036	638136933	114565612	0.00038	0.000109848	0.0006475	0.000229982	0.00158	0.000106771	putative keto/oxoacid ferredoxin oxidoreductase, alpha subunit (EC:1.2.7.3)	Ketoisovalerate oxidoreductase subunit vorB (EC 1.2.7.-)
Swol_0037	638136934	114565613	0.0008425	0.000399364	0.0013125	0.000418838	0.0011925	0.000454853	putative keto/oxoacid ferredoxin oxidoreductase, beta subunit (EC:1.2.7.3)	Ketoisovalerate oxidoreductase subunit vorA (EC 1.2.7.-)
Swol_0038	638136935	114565614	0.001285	0.000174069	0.00225	0.000113578	0.00188	0.000330757	putative keto/oxoacid ferredoxin oxidoreductase, gamma subunit (EC:1.2.7.3)	Ketoisovalerate oxidoreductase subunit vorA (EC 1.2.7.-)
Swol_0040	638136944	114565616	ND		ND		0.000373333	0.000308923	dTMP kinase (EC:2.7.4.9)	Thymidylate kinase (EC 2.7.4.9)
Swol_0043	638136947	114565619	ND		ND		0.0002	6.08276e-05	hypothetical protein	hypothetical protein
Swol_0047	638136951	114565623	0.010435	0.0023724	0.0113275	0.00381515	0.01139	0.000839563	transcription regulator AbrB	Tetrapyrrole (Corrin/Porphyrin) methylase family protein
Swol_0049	638136952	114565624	0.0002725	4.34933e-05	0.000196667	6.4291e-05	0.00043	9.96661e-05	methionyl-tRNA synthetase (EC:6.1.1.10)	methionyl-tRNA synthetase
Swol_0050	638136953	114565625	0.0004375	0.000190853	ND		ND		hydrolase, TatD family (EC:3.1.21.-)	hydrolase, TatD family
Swol_0065	638136968	114565640	0.0005725	7.88987e-05	0.000443333	0.000130128	0.0012275	0.000140801	transcriptional regulator, GntR family	Transcriptional regulator, GntR family
Swol_0067	638136970	114565642	0.0002825	6.29153e-05	ND		0.00021	4.32049e-05	UDP-N-acetylglucosamine pyrophosphorylase (EC:2.3.1.157, EC:2.7.7.23)	Glucosamine-1-phosphate acetyltransferase (EC 2.3.1.-) / UDP-N-acetylglucosamine pyrophosphorylase (EC 2.7.7.23)
Swol_0068	638136971	114565643	0.000505	0.000113871	0.0006025	0.000237118	0.0007575	0.000186615	Ribose-phosphate diphosphokinase (EC:2.7.6.1)	Ribose-phosphate pyrophosphokinase (EC 2.7.6.1)
Swol_0069	638136972	114565644	0.00269	0.000176068	0.00212	0.000486278	0.002745	0.000662042	ribosomal protein L25	LSU ribosomal protein L25P
Swol_0082	638136984	114565656	ND		ND		0.000206667	4.93288e-05	MazG protein (EC:3.6.1.19)	MazG protein
Swol_0083	638136985	114565657	0.00771	0.000433974	0.0114325	0.00279271	0.00727	0.00171579	DNA-binding protein HU (DNA-binding protein II)	DNA-binding protein HU
Swol_0089	638136991	114565663	0.0006525	0.00025786	ND		ND		RNA binding S1	S1-type RNA-binding domain
Swol_0095	638136997	114565669	0.00047	9.83192e-05	0.0003475	0.000112953	0.000575	0.000132035	ATP-dependent metalloprotease FtsH (EC:3.4.24.-)	Cell division protein ftsH (EC 3.4.24.-)
Swol_0096	638136998	114565670	0.00077	0.000173397	0.0010775	0.000903304	0.0023175	0.000623344	HD superfamily hydrolase	metal-dependent phosphohydrolase
Swol_0097	638136999	114565671	0.000145	5.97216e-05	ND		ND		Dihydropteroate synthase (EC:2.5.1.15)	Dihydropteroate synthase (EC 2.5.1.15)
Swol_0101	638137003	114565675	0.0016	0.000116905	0.0011	0.00054191	0.000685	0.000120692	3-methyl-2-oxobutanoate hydroxymethyltransferase (EC:2.1.2.11)	3-methyl-2-oxobutanoate hydroxymethyltransferase (EC 2.1.2.11)
Swol_0102	638137004	114565676	0.000186667	5.1316e-05	ND		ND		Pantoate--beta-alanine ligase (EC:6.3.2.1)	Pantoate--beta-alanine ligase (EC 6.3.2.1)
Swol_0104	638137006	114565678	0.000286667	9.60902e-05	ND		0.00031	0.000131403	quinolinate synthetase (EC:2.5.1.72)	Quinolinate synthetase A (EC 4.1.99.-)
Swol_0111	638137012	114565684	ND		ND		0.00039	0.000196977	hypothetical protein	hypothetical protein
Swol_0112	638137013	114565685	ND		0.00021	2.64575e-05	ND		hypothetical protein	hypothetical protein
Swol_0115	638137015	114565687	0.00149	0.000321351	0.0021	0.000399416	0.0021225	0.000168399	GreA/GreB family elongation factor	Transcription elongation factor greA
Swol_0116	638137016	114565688	0.00039	4.96655e-05	0.0007675	0.000350749	0.0008325	0.000190853	lysyl-tRNA synthetase (EC:6.1.1.6)	Lysyl-tRNA synthetase (EC 6.1.1.6)
Swol_0118	638137018	114565690	0.0007575	0.000121484	0.00093	0.00048775	0.000675	0.000222785	hypothetical protein	hypothetical protein
Swol_0121	638137021	114565693	8e-05	4.3589e-05	ND		ND		hypothetical protein	hypothetical protein
Swol_0126	638137026	114565698	6.66667e-05	1.52753e-05	ND		ND		N-acetylmuramoyl-L-alanine amidase (EC:3.5.1.28)	N-acetylmuramoyl-L-alanine amidase (EC 3.5.1.28)
Swol_0127	638137027	114565699	3e-05	0	ND		ND		hypothetical protein	hypothetical protein
Swol_0128	638137028	114565700	6e-05	1.41421e-05	ND		ND		hypothetical protein	UDP-N-acetylglucosamine 4,6-dehydratase (EC 4.2.1.-) / UDP-D-quinovosamine 4-dehydrogenase (EC 1.1.1.-)
Swol_0131	638137031	114565703	0.0001275	2.62996e-05	ND		ND		putative transmembrane anti-sigma factor	putative transmembrane anti-sigma factor
Swol_0133	638137033	114565705	0.0269	0.00250159	0.041505	0.0101392	0.025865	0.00283217	hypothetical protein	hypothetical protein
Swol_0134	638137034	114565706	0.00073	2.16025e-05	0.0003025	0.000150638	0.000133333	2.88675e-05	hypothetical protein	hypothetical protein
Swol_0139	638137039	114565711	0.0003675	8.22091e-05	0.0001525	8.77021e-05	ND		hypothetical protein	hypothetical protein
Swol_0140	638137040	114565712	0.000196667	5.7735e-06	0.00034	0.000104403	ND		hypothetical protein	hypothetical protein
Swol_0141	638137041	114565713	0.0026675	0.000210772	0.0034725	0.00113664	0.0032475	0.00063316	hypothetical protein	hypothetical protein
Swol_0143	638137043	114565715	0.00425	0.000530094	0.00634	0.00179114	0.00412	0.00094928	hypothetical protein	hypothetical protein
Swol_0147	638137046	114565718	0.00044	0.000197821	ND		ND		hypothetical protein	Type I restriction-modification system restriction subunit (EC 3.1.21.3)
Swol_0150	638137049	114565721	0.00052	0.000249399	0.00121333	0.000601443	0.0008775	0.000242264	hypothetical protein	hypothetical protein
Swol_0159	638137056	114565728	0.000183333	5.50757e-05	ND		ND		hypothetical protein	hypothetical protein
Swol_0161	638137058	114565730	0.00066	8.48528e-05	0.0007975	0.000103401	0.00034	0.000162686	Alpha-tubulin suppressor and related RCC1 domain-containing proteins-like protein	Alpha-tubulin suppressor and related RCC1 domain-containing proteins-like protein
Swol_0165	638137062	114565734	ND		ND		0.0001525	5.37742e-05	WD40-like repeat protein	Hypothetical cytosolic protein
Swol_0170	638137067	114565739	7.33333e-05	3.05505e-05	ND		ND		hypothetical protein	Hypothetical protein
Swol_0175	638137072	114565744	0.00113	0.000232379	0.001665	0.00104468	0.0010925	0.000388877	hypothetical protein	Acriflavin resistance periplasmic protein
Swol_0176	638137073	114565745	0.0003375	3.86221e-05	0.00052	0.000106145	0.0002675	5.43906e-05	acriflavin resistance protein	Acriflavin resistance plasma membrane protein
Swol_0184	638137081	114565753	0.0002875	0.000171731	0.00037	0.000168721	0.001095	0.000191224	UDP-N-acetylglucosamine 2-epimerase (EC:5.1.3.14)	UDP-N-acetylglucosamine 2-epimerase (EC 5.1.3.14)
Swol_0186	638137083	114565755	0.000275	3.31662e-05	ND		ND		response regulator receiver protein	Two-component response regulator yfiK
Swol_0204	638137101	114565773	ND		0.000306667	0.000156312	ND		hypothetical protein	Transporter
Swol_0205	638137102	114565774	0.00031	4.24264e-05	ND		ND		hypothetical protein	Hypothetical protein
Swol_0210	638137107	114565779	0.000123333	7.57188e-05	ND		0.00019	6.08276e-05	N-acylneuraminate-9-phosphate synthase (EC:2.5.1.56)	N-acetylneuraminate synthase (EC 2.5.1.56)
Swol_0211	638137108	114565780	0.00027	6.63325e-05	0.00041	7.93725e-05	ND		putative LmbE-like protein	GlcNAc-PI de-N-acetylase family protein
Swol_0222	638137119	114565791	0.00034	0.000127017	ND		0.000215	9.25563e-05	hypothetical protein	Hypothetical protein
Swol_0224	638137121	114565793	ND		ND		0.0007175	0.000142215	hypothetical protein	Hypothetical protein
Swol_0228	638137125	114565797	ND		ND		0.00026	5e-05	nucleoside-diphosphate-sugar epimerase	dTDP-glucose 4,6-dehydratase (EC 4.2.1.46)
Swol_0236	638137133	114565805	0.0082525	0.00184267	0.0052425	0.00316602	0.00289	0.000641509	hypothetical protein	Ribosome-associated factor Y
Swol_0237	638137134	114565806	0.0003475	0.000145459	0.000963333	0.000464363	0.0005775	9.3586e-05	sigma 54 modulation protein/ribosomal protein S30EA	Protein translocase subunit secA
Swol_0238	638137135	114565807	0.0001475	5.90903e-05	ND		0.00018	5.35413e-05	hypothetical protein	Chemotaxis motA protein
Swol_0241	638137138	114565810	0.000203333	2.88675e-05	ND		ND		peptide chain release factor 2	Bacterial Peptide Chain Release Factor 2 (RF-2)
Swol_0243	638137139	114565811	0.0003975	0.000118989	ND		0.000476667	0.00023029	transketolase-like protein (EC:2.2.1.1)	Transketolase (EC 2.2.1.1)
Swol_0244	638137140	114565812	0.00024	9.27362e-05	ND		ND		transketolase-like protein (EC:2.2.1.1)	Transketolase (EC 2.2.1.1)
Swol_0248	638137144	114565816	0.00018	5.2915e-05	ND		ND		C-terminal processing peptidase (EC:3.4.21.102)	C-terminal processing peptidase( EC:3.4.21.102 )
Swol_0260	638137154	114565826	0.000345	0.000107858	0.00061	0.000223383	0.0008825	0.000256174	bifunctional phosphoglucose/phosphomannose isomerase (EC:5.3.1.8, EC:5.3.1.9, EC:5.3.1.8, EC:5.3.1.9)	Glucokinase (EC 2.7.1.2) / Xylose repressor
Swol_0266	638137159	114565831	0.00017	6.55744e-05	ND		0.000213333	7.37111e-05	hypothetical protein	Electron transfer flavoprotein alpha-subunit
Swol_0267	638137160	114565832	0.0005375	0.000143614	ND		0.000373333	0.000190875	Electron transfer flavoprotein beta subunit-like protein	Electron transfer flavoprotein beta-subunit
Swol_0268	638137161	114565833	0.0008225	0.000225148	0.001555	0.000772464	0.001655	0.000345302	Butyryl-CoA dehydrogenase (EC:1.3.8.1)	Acyl-CoA dehydrogenase, short-chain specific (EC 1.3.99.2)
Swol_0270	638137163	114565835	0.0005075	0.000281232	ND		ND		hypothetical protein	Hypothetical protein
Swol_0272	638137165	114565837	0.000355	9.46925e-05	0.000226667	7.02377e-05	0.000295	0.00016052	Glyceraldehyde-3-phosphate dehydrogenase (phosphorylating) (EC:1.2.1.12)	Glyceraldehyde 3-phosphate dehydrogenase (EC 1.2.1.12)
Swol_0273	638137166	114565838	0.0004125	7.41058e-05	0.000235	9.19239e-05	0.0002475	5.61991e-05	Phosphoglycerate kinase (EC:2.7.2.3)	Phosphoglycerate kinase (EC 2.7.2.3)
Swol_0274	638137167	114565839	0.000233333	0.000102632	ND		0.000245	0.000123693	Triose-phosphate isomerase (EC:5.3.1.1)	Triosephosphate isomerase (EC 5.3.1.1)
Swol_0276	638137169	114565841	0.000365	0.000138924	ND		0.0003925	0.000148183	Phosphopyruvate hydratase (EC:4.2.1.11)	Enolase (EC 4.2.1.11)
Swol_0280	638137173	114565845	9.66667e-05	5.68624e-05	ND		ND		Exoribonuclease II (EC:3.1.-)	Exoribonuclease II( EC:3.1.13.1 )
Swol_0281	638137174	114565846	0.00018	5.65685e-05	ND		0.0002825	6.65207e-05	SsrA-binding protein	SsrA-binding protein
Swol_0287	638137179	114565851	0.000363333	0.000155349	ND		ND		hypothetical protein	hypothetical protein
Swol_0290	638137182	114565854	6e-05	1e-05	ND		ND		hypothetical protein	hypothetical protein
Swol_0306	638137194	114565866	9.5e-05	1.29099e-05	ND		ND		hypothetical protein	Signal-transduction and transcriptional-control protein
Swol_0307	638137195	114565867	0.000665	0.000257488	ND		0.000553333	0.00023029	3-hydroxybutyryl-CoA dehydrogenase (EC:1.1.1.157)	3-hydroxybutyryl-CoA dehydrogenase (EC 1.1.1.157)
Swol_0308	638137196	114565868	0.0011475	0.000270231	ND		ND		Acetyl-CoA C-acetyltransferase (EC:2.3.1.9)	Acetyl-CoA acetyltransferase (EC 2.3.1.9)
Swol_0309	638137197	114565869	0.000113333	4.50925e-05	ND		0.000155	5.44671e-05	acetyl-CoA hydrolase/transferase	4-hydroxybutyrate coenzyme A transferase
Swol_0310	638137198	114565870	6e-05	1e-05	ND		ND		hypothetical protein	hypothetical protein
Swol_0316	638137204	114565876	0.0047425	0.000311916	0.0049875	0.000856052	0.0042525	0.000980965	extracellular solute-binding protein, family 3	Na+ driven multidrug efflux pump
Swol_0317	638137205	114565877	0.0001325	1.5e-05	ND		ND		hypothetical protein	hypothetical protein
Swol_0318	638137206	114565878	0.0001375	1.70783e-05	ND		ND		small GTP-binding protein domain	Histidine transport system permease protein hisM
Swol_0325	638137212	114565884	0.0007525	0.000118989	0.0004575	9.74252e-05	0.0010725	0.00027232	hypothetical protein	hypothetical protein
Swol_0331	638137217	114565889	0.004635	0.000627668	0.00441	0.00154631	0.00458	0.000314431	extracellular solute-binding protein, family 7	C4-dicarboxylate-binding protein
Swol_0333	638137219	114565891	0.000695	0.000165025	0.0008625	0.000407298	0.0004275	6.70199e-05	phosphatase	ATPase associated with chromosome architecture/replication
Swol_0334	638137220	114565892	ND		ND		0.000805	0.000439204	response regulator receiver protein	Sensory transduction protein kinase (EC 2.7.3.-)
Swol_0336	638137222	114565894	0.000153333	2.51661e-05	ND		ND		diguanylate cyclase/phosphodiesterase (GGDEF & EAL domains) with PAS/PAC sensor(s)	Two-component response regulator
Swol_0337	638137223	114565895	ND		ND		0.000116667	4.50925e-05	metal dependent phosphohydrolase	Metal-dependent hydrolase (EC 3.-.-.-)
Swol_0338	638137224	114565896	0.00014	2.64575e-05	ND		0.0004375	0.000112657	beta-lactamase-like protein	beta-lactamase-like protein
Swol_0341	638137227	114565899	0.0006425	0.000109049	0.000585	0.000208726	0.001285	0.000345495	putative sulfonate transport system substrate-binding protein	ABC transporter substrate-binding protein
Swol_0342	638137228	114565900	0.00011	4.3589e-05	ND		ND		ABC1 family protein	2-polyprenylphenol 6-hydroxylase accessory protein ubiB
Swol_0344	638137230	114565902	0.000306667	7.50555e-05	ND		ND		septum site-determining protein MinC	Cell division inhibitor MinC
Swol_0345	638137231	114565903	0.0019325	0.000577834	ND		0.0031275	0.000489311	septum site-determining protein	Cell division inhibitor MinE
Swol_0346	638137232	114565904	0.00078	0.000139523	0.0007	0.000450481	0.0019025	0.000214068	septum site-determining protein MinD	Cell division inhibitor MinD
Swol_0347	638137233	114565905	0.0025825	0.000215465	0.00366	0.000693157	0.0020625	0.000539529	hypothetical protein	ATP/GTP-binding protein
Swol_0358	638137248	114565915	0.0005675	0.000213131	ND		ND		Anthranilate phosphoribosyltransferase (EC:2.4.2.18)	Anthranilate phosphoribosyltransferase (EC 2.4.2.18)
Swol_0359	638137249	114565916	0.000113333	2.08167e-05	ND		ND		Indole-3-glycerol-phosphate synthase (EC:4.1.1.48)	Indole-3-glycerol phosphate synthase (EC 4.1.1.48)
Swol_0361	638137251	114565918	0.0011275	0.000170563	0.0016075	0.000553195	0.000735	9.84886e-05	tryptophan synthase beta chain (EC:4.2.1.20)	Tryptophan synthase beta chain (EC 4.2.1.20)
Swol_0362	638137252	114565919	0.0007	0.000222411	0.0006975	0.00037295	0.000675	0.000209523	Tryptophan synthase (EC:4.2.1.20)	Tryptophan synthase alpha chain (EC 4.2.1.20)
Swol_0363	638137253	114565920	0.0003175	9.39415e-05	ND		ND		3-deoxy-7-phosphoheptulonate synthase (EC:2.5.1.54)	3-deoxy-7-phosphoheptulonate synthase (EC 2.5.1.54)
Swol_0364	638137254	114565921	9.5e-05	3.31662e-05	ND		ND		anthranilate synthase (EC:4.1.3.27)	Anthranilate synthase (EC 4.1.3.27)
Swol_0369	638137259	114565926	4e-05	8.16497e-06	ND		9.75e-05	3.30404e-05	DNA ligase (NAD(+)) (EC:6.5.1.2)	NAD-dependent DNA ligase (EC 6.5.1.2)
Swol_0372	638137261	114565928	ND		ND		0.00101	0.00030348	glutamyl-tRNA(Gln) amidotransferase, C subunit (EC:6.3.5.7, EC:6.3.5.6)	Aspartyl/glutamyl-tRNA(Asn/Gln) amidotransferase subunit C (EC 6.3.5.-)
Swol_0373	638137262	114565929	0.00035	8.04156e-05	0.0009575	0.000265	0.000615	0.00027453	glutamyl-tRNA(Gln) amidotransferase, A subunit (EC:6.3.5.7, EC:6.3.5.6)	Aspartyl/glutamyl-tRNA(Asn/Gln) amidotransferase subunit A (EC 6.3.5.-)
Swol_0374	638137263	114565930	0.0003275	8.05709e-05	0.00031	0.000143295	0.0002925	0.000105	aspartyl/glutamyl-tRNA amidotransferase subunit B (EC:6.3.5.7, EC:6.3.5.6)	Aspartyl/glutamyl-tRNA(Asn/Gln) amidotransferase subunit B (EC 6.3.5.-)
Swol_0375	638137264	114565931	0.00065	0.000102956	0.001995	0.000453836	0.0006075	0.000285351	hypothetical protein (EC:2.3.3.14, EC:2.3.3.14)	Homocitrate synthase (EC 2.3.3.14)
Swol_0376	638137265	114565932	0.001085	0.000125565	0.00115	0.000271416	0.0009525	0.000154353	3-isopropylmalate dehydratase (EC:4.2.1.35, EC:4.2.1.33)	Aconitate hydratase (EC 4.2.1.3)
Swol_0377	638137266	114565933	0.0018775	0.000226624	0.0029325	0.000983781	0.0013325	0.000377569	3-isopropylmalate dehydratase, small subunit family protein (EC:4.2.1.35, EC:4.2.1.33)	Homoaconitate hydratase small subunit (EC 4.2.1.36)
Swol_0378	638137267	114565934	0.0010975	0.000149527	0.0028025	0.000102103	0.002065	0.000118462	isocitrate dehydrogenase (EC:1.1.1.42)	Isocitrate dehydrogenase [NADP] (EC 1.1.1.42)
Swol_0382	638137270	114565937	0.00018	4.08248e-05	ND		ND		copper amine oxidase-like protein	copper amine oxidase-like protein
Swol_0384	638137272	114565939	0.0052625	0.000277053	0.0007625	0.000377834	0.0015475	0.000189099	hypothetical protein	Acyl-CoA dehydrogenase (EC 1.3.99.3)
Swol_0394	638137282	114565949	0.0003425	0.000165605	0.0009675	0.00041844	0.0009225	0.00021093	4Fe-4S ferredoxin, iron-sulfur binding (EC:1.8.98.1)	CoB—CoM heterodisulfide reductase, subunit C (EC 1.8.98.1)
Swol_0395	638137283	114565950	0.0011625	0.000189978	0.0007675	0.000265628	0.00147	0.000510425	CoB--CoM heterodisulfide reductase (EC:1.8.98.1)	CoB—CoM heterodisulfide reductase, subunit B (EC 1.8.98.1)
Swol_0396	638137284	114565951	0.00016	3e-05	ND		0.0005475	0.000198557	heterodisulfide reductase subunit	CoB—CoM heterodisulfide reductase, subunit A (EC 1.8.98.1)
Swol_0397	638137285	114565952	0.000265	9.29157e-05	ND		0.00065	0.000137356	heterodisulfide reductase, subunit A, selenocysteine-containing (EC:1.8.98.1)	CoB—CoM heterodisulfide reductase, subunit A (EC 1.8.98.1)
Swol_0400	638137288	114565955	0.000515	0.000246374	0.0003825	0.000286865	0.0011825	0.000260304	4Fe-4S ferredoxin, iron-sulfur binding	Formate Dehydrogenase, beta subunit
Swol_0401	638137289	114565956	0.00044	7.39369e-05	ND		0.000815	0.000300278	4Fe-4S ferredoxin, iron-sulfur binding	Cytochrome-C3 hydrogenase, large chain (EC 1.12.2.1)
Swol_0402	638137290	114565957	0.00038	1.41421e-05	0.0009575	0.000403351	0.00164	0.000177012	oxidoreductase FAD/NAD(P)-binding	Cytochrome-C3 hydrogenase, small chain (EC 1.12.2.1)
Swol_0405	638137293	114565960	0.0007225	0.000186615	0.000453333	0.000190875	0.001705	0.000148212	ABC-type sugar transport system periplasmic component-like protein	Sugar-binding protein
Swol_0410	638137298	114565965	0.0002025	4.03113e-05	ND		0.000595	9.67815e-05	(R)-2-hydroxyglutaryl-CoA dehydratase beta-subunit, putative	D-2-hydroxyacyl-CoA dehydratase beta-subunit (EC 4.2.1.-)
Swol_0411	638137299	114565966	ND		ND		0.000203333	2.88675e-05	CoA enzyme activase	Activator of D-2-hydroxyacyl-CoA dehydratase
Swol_0412	638137300	114565967	0.00113	0.000179258	0.001965	0.000773154	0.0035525	0.000536245	(R)-2-hydroxyglutaryl-CoA dehydratase, beta subunit, putative	D-2-hydroxyacyl-CoA dehydratase beta-subunit (EC 4.2.1.-)
Swol_0413	638137301	114565968	0.0016775	6.39661e-05	0.000785	0.000333517	0.0032325	0.000609993	conserved hypothetical lipoprotein	Hypothetical lipoprotein
Swol_0423	638137311	114565978	0.0011175	0.0001938	0.0004175	0.000246897	0.0020975	0.000278373	putative sugar ABC transporter, substrate-binding protein	Rhamnose-binding protein
Swol_0427	638137315	114565982	0.0003325	6.94622e-05	0.000516667	0.00022301	0.0004025	0.000188392	(R)-2-hydroxyglutaryl-CoA dehydratase, beta subunit, putative	D-2-hydroxyacyl-CoA dehydratase beta-subunit (EC 4.2.1.-)
Swol_0428	638137316	114565983	ND		ND		0.0004875	9.60469e-05	(R)-hydroxyglutaryl-CoA dehydratase activator	Activator of D-2-hydroxyacyl-CoA dehydratase
Swol_0435	638137323	114565990	0.0261225	0.0022052	0.00209	3.4641e-05	0.0062325	0.00117244	3-hydroxybutyryl-CoA dehydrogenase (EC:1.1.1.157)	3-hydroxybutyryl-CoA dehydrogenase( EC:1.1.1.157 )
Swol_0436	638137324	114565991	0.011495	0.000433321	0.007715	0.00165331	0.0051475	0.000743746	4-hydroxybutyrate coenzyme A transferase	4-hydroxybutyrate coenzyme A transferase
Swol_0437	638137325	114565992	0.0004475	7.67572e-05	ND		0.000305	8.3865e-05	hypothetical protein	hypothetical protein
Swol_0440	638137327	114565994	4.33333e-05	5.7735e-06	ND		0.00015	4.24264e-05	putative class-III aminotransferase	Ornithine aminotransferase (EC 2.6.1.13)
Swol_0441	638137328	114565995	0.00045	0.000104403	ND		0.000496667	9.50438e-05	hypothetical protein	hypothetical protein
Swol_0443	638137330	114565997	0.0003125	3.59398e-05	0.000416667	0.000115902	0.0002875	0.00012842	oxygen-independent coproporphyrinogen III oxidase, putative	Oxygen-independent coproporphyrinogen-III oxidase (EC 1.3.99.22)
Swol_0445	638137332	114565999	0.00093	0.000155991	0.00095	0.000326037	0.0005825	8.26136e-05	Magnesium chelatase (EC:6.6.1.1)	Protoporphyrin-IX magnesium chelatase subunit I (EC 6.6.1.1)
Swol_0446	638137333	114566000	0.000295	5.19615e-05	0.0003525	0.000163376	0.0003775	7.45542e-05	Mg-chelatase subunit ChlD-like protein (EC:6.6.1.1)	Mg-chelatase subunit ChlD-like protein
Swol_0456	638137341	114566008	ND		ND		0.0001525	5.56028e-05	hypothetical protein	Signal-transduction and transcriptional-control protein
Swol_0459	638137344	114566011	0.001225	0.000347227	0.0010375	0.000328773	0.0014325	8.95824e-05	hypothetical protein	hypothetical protein
Swol_0461	638137346	114566013	0.000975	0.000162788	ND		0.00067	0.000252389	hypothetical protein	hypothetical protein
Swol_0462	638137347	114566014	0.003535	0.000494267	0.0045425	0.00151004	0.004425	0.000986762	thioredoxin	thioredoxin
Swol_0463	638137348	114566015	0.000116667	7.63763e-05	ND		ND		ATPase, AAA family	ATPase, AAA family
Swol_0468	638137353	114566020	0.0004975	3.0957e-05	0.0005475	0.00032387	0.000565	0.000183576	Alanine--tRNA ligase (EC:6.1.1.7)	Alanine--tRNA ligase( EC:6.1.1.7 )
Swol_0475	638137360	114566027	ND		ND		0.00011	6e-05	CRISPR-associated helicase Cas3 domain protein	ATP-dependent RNA helicase
Swol_0477	638137362	114566029	ND		ND		0.00016	7.78888e-05	hypothetical protein	Hypothetical protein
Swol_0478	638137363	114566030	0.000545	0.000127932	0.0008	0.000205102	0.001225	0.00013404	hypothetical protein	Hypothetical cytosolic protein
Swol_0487	638137372	114566039	ND		ND		0.0005925	6.65207e-05	MaoC-like dehydratase	MaoC-like dehydratase
Swol_0488	638137373	114566040	ND		ND		0.00046	0.000165529	Butyryl-CoA dehydrogenase (EC:1.3.8.1)	Acyl-CoA dehydrogenase, short-chain specific (EC 1.3.99.2)
Swol_0490	638137375	114566042	0.001895	0.000211424	0.001665	0.000849725	0.0017875	0.000132256	chaperone protein DnaK	Chaperone protein dnaK
Swol_0491	638137376	114566043	0.000165	2.38048e-05	ND		0.00023	5.56776e-05	dnaJ domain protein	Chaperone protein dnaJ
Swol_0493	638137378	114566045	0.0007325	1.89297e-05	0.0009325	0.000223961	0.000725	0.000131783	putative ATPase with chaperone activity, two ATP-binding domains	ClpB protein
Swol_0514	638137398	114566065	6e-05	1e-05	ND		ND		hypothetical protein	Hypothetical protein
Swol_0519	638137403	114566070	ND		ND		0.00011	1.73205e-05	pyruvate carboxylase, PYKA (EC:6.4.1.1)	Pyruvate carboxylase (EC 6.4.1.1)
Swol_0527	638137411	114566078	0.0002075	2.87228e-05	0.0004025	0.000195683	0.0002125	0.000108128	Chorismate synthase (EC:4.2.3.5)	Chorismate synthase (EC 4.2.3.5)
Swol_0529	638137413	114566080	ND		ND		0.0004025	0.000163987	3-dehydroquinate synthase (EC:4.2.3.4)	3-dehydroquinate synthase (EC 4.2.3.4)
Swol_0530	638137414	114566081	ND		ND		0.000426667	0.000176163	hypothetical protein	hypothetical protein
Swol_0532	638137416	114566083	ND		ND		0.0003225	9.94569e-05	twitching motility protein	Pili retraction protein pilT
Swol_0546	638137430	114566097	0.00049	0.000301993	0.000863333	0.000330051	0.000293333	6.65833e-05	translation elongation factor P	Protein Translation Elongation Factor P (EF-P)
Swol_0558	638137442	114566109	0.0008325	0.000146145	0.001015	0.000174833	0.000415	7.23418e-05	oxaloacetate decarboxylase, alpha subunit (EC:4.1.1.3)	Pyruvate carboxylase subunit B (EC 6.4.1.1)
Swol_0559	638137443	114566110	0.0003975	0.000254083	0.00059	0.000163095	0.00031	7.87401e-05	biotin carboxylase (EC:6.4.1.2, EC:6.3.4.14)	Biotin carboxylase (EC 6.3.4.14)
Swol_0561	638137444	114566111	0.0012025	0.000374021	0.0015075	0.00042968	0.002125	0.00037	protein of unknown function DUF322	General stress protein, Gls24 family
Swol_0562	638137445	114566112	0.00057	0.000111056	0.000756667	0.000350048	0.0008125	0.000256694	hypothetical protein	hypothetical protein
Swol_0571	638137454	114566121	0.0051975	0.000161116	0.00157667	0.00044658	0.0015625	0.000757908	hypothetical protein	Hypothetical protein
Swol_0572	638137455	114566122	0.002985	0.000565774	0.0007825	0.000308369	0.00193	0.000342053	hypothetical protein	Hypothetical protein
Swol_0585	638137465	114566132	0.0007725	0.000188922	0.00071	0.000226053	0.00046	0.00013466	arginine repressor	Arginine repressor, argR
Swol_0588	638137467	114566134	0.0113425	0.00101654	0.01502	0.00415597	0.0112525	0.00181452	heat shock protein, molecular chaperone	Small heat shock protein
Swol_0590	638137469	114566136	0.00038	9.20145e-05	0.000456667	0.000228983	0.000303333	9.07377e-05	response regulator receiver protein	Stage IV sporulation protein B
Swol_0592	638137471	114566138	9e-05	1.73205e-05	ND		ND		hypothetical protein	Hypothetical exported protein
Swol_0595	638137474	114566141	0.0002475	0.000123119	ND		0.000136667	5.50757e-05	tripeptidase	Tripeptidase T (EC 3.4.11.4)
Swol_0602	638137481	114566148	9.5e-05	2.12132e-05	ND		0.000265	9.88264e-05	Inorganic diphosphatase (EC:3.6.1.1, EC:3.6.1.1)	Inorganic pyrophosphatase (EC 3.6.1.1)
Swol_0604	638137483	114566150	0.0008225	0.000141038	0.001915	0.000707413	ND		hypothetical protein	Hypothetical cytosolic protein
Swol_0623	638137502	114566169	4e-05	1.41421e-05	ND		6.75e-05	3.0957e-05	cation transporting ATPase-like protein (EC:3.6.3.8)	Cation-transporting ATPase (EC 3.6.3.-)
Swol_0639	638137516	114566183	0.000325	8.18535e-05	0.0014275	0.000270478	0.0013275	0.000433542	phosphomethylpyrimidine kinase (EC:2.7.4.7, EC:2.7.1.49)	Phosphomethylpyrimidine kinase (EC 2.7.4.7) / Hydroxymethylpyrimidine kinase (EC 2.7.1.49) / Thiamin-phosphate pyrophosphorylase (EC 2.5.1.3)
Swol_0640	638137517	114566184	0.000185	7.72442e-05	0.001145	0.00031257	0.002095	0.000207284	Hydroxyethylthiazole kinase (EC:2.7.1.50)	Hydroxyethylthiazole kinase (EC 2.7.1.50)
Swol_0641	638137518	114566185	0.000385	0.000152862	0.000276667	5.68624e-05	0.000425	0.000176352	Thiamine-phosphate diphosphorylase (EC:2.5.1.3)	Thiamin-phosphate pyrophosphorylase (EC 2.5.1.3)
Swol_0643	638137520	114566187	ND		0.0002725	0.000113248	0.0004425	2.98608e-05	thiamine biosynthesis protein thiC	Thiamine biosynthesis protein thiC
Swol_0644	638137521	114566188	0.0014725	0.000148633	0.0038075	0.000805497	0.002275	0.000481837	tryptophan synthase subunit beta (EC:4.2.1.20)	Tryptophan synthase beta chain (EC 4.2.1.20)
Swol_0646	638137523	114566190	0.0003225	0.000138414	0.0007725	0.00046992	0.0008775	0.000180069	protein of unknown function DUF34	NIF3-related protein
Swol_0648	638137525	114566192	0.0090575	0.00197473	0.0118275	0.00138097	0.0134825	0.00150854	non-specific DNA-binding protein HBsu	DNA-binding protein HU
Swol_0650	638137527	114566194	0.0004525	7.63217e-05	ND		0.00019	5.65685e-05	putative crotonase (EC:4.2.1.55)	3-hydroxybutyryl-CoA dehydratase (EC 4.2.1.55)
Swol_0651	638137528	114566195	0.0004925	0.000107199	0.0004	1.73205e-05	0.000386667	7.02377e-05	oxidoreductase, short chain dehydrogenase/reductase family (EC:1.1.1.-)	Short chain dehydrogenase
Swol_0652	638137529	114566196	0.00038	8.75595e-05	0.00093	0.000132916	0.0005525	0.000140327	conserved putative phosphatase	Multidrug resistance protein B
Swol_0655	638137532	114566199	0.0039225	0.000760718	0.0044075	0.000584031	0.0028475	0.000315106	hypothetical protein	hypothetical protein
Swol_0658	638137535	114566202	0.0001075	6.65207e-05	ND		ND		glutamate synthase beta chain-related oxidoreductase, containing 2Fe-2S and 4Fe-4S clusters	NADP-dependent formate dehydrogenase beta subunit (EC 1.2.1.43)
Swol_0659	638137536	114566203	0.0005975	0.000249182	0.00046	0.000295127	0.00035	8.28654e-05	PpiC-type peptidyl-prolyl cis-trans isomerase (EC:5.2.1.8)	Peptidyl-prolyl cis-trans isomerase (EC 5.2.1.8)
Swol_0661	638137538	114566205	ND		ND		0.0003375	0.000135739	Fe2+ transport system protein B-like protein	Ferrous iron transport protein B
Swol_0664	638137541	114566208	0.00095	0.000261916	0.0014	0.000403361	0.000793333	0.000245425	ABC transporter ATP-binding protein	ATP-dependent transporter sufC
Swol_0665	638137542	114566209	0.0008675	0.000206135	0.0005825	0.000226918	0.000665	0.000493322	hypothetical protein	ABC transporter ATP-binding protein
Swol_0666	638137543	114566210	0.00023	0.00011431	ND		0.00046	0.000178699	transcriptional regulator, LysR family	Transcriptional regulators, LysR family
Swol_0668	638137545	114566212	ND		ND		0.0002875	0.000143614	spermidine synthase (EC:2.5.1.16)	Spermidine synthase (EC 2.5.1.16)
Swol_0669	638137546	114566213	ND		ND		0.0002	0.000112694	hypothetical protein (EC:3.5.3.11)	Agmatinase (EC 3.5.3.11)
Swol_0670	638137547	114566214	0.0076775	0.000563346	0.0105175	0.00292749	0.006175	0.00117088	rubrerythrin	Rubrerythrin
Swol_0671	638137548	114566215	0.0009075	0.00020106	0.0037	0.00136663	0.003445	0.000603462	hypothetical protein	hypothetical protein
Swol_0672	638137549	114566216	0.0006025	0.000144078	0.00064	0.000379912	0.00042	4.96655e-05	Tryptophan--tRNA ligase (EC:6.1.1.2)	Tryptophan--tRNA ligase( EC:6.1.1.2 )
Swol_0675	638137552	114566219	0.0043075	0.00054671	0.0022	0.000381139	0.0027775	0.000299486	Acetyl-CoA C-acetyltransferase (EC:2.3.1.9)	Acetyl-CoA acetyltransferase (EC 2.3.1.9)
Swol_0677	638137554	114566221	0.0002875	2.5e-05	0.000353333	0.000116762	0.0003925	3.59398e-05	3-octaprenyl-4-hydroxybenzoate carboxy-lyase (EC:4.1.1.-)	3-polyprenyl-4-hydroxybenzoate decarboxylase (EC 4.1.1.-)
Swol_0682	638137559	114566226	0.0016475	0.000632686	0.00297	0.000816639	0.001395	0.000527162	twin-arginine translocation protein, TatA/E family	Sec-independent protein translocase protein tatA
Swol_0685	638137561	114566228	0.0001325	2.21736e-05	ND		ND		Hydroxymethylbilane synthase (EC:2.5.1.61)	Hydroxymethylbilane synthase( EC:2.5.1.61 )
Swol_0687	638137562	114566229	0.000275	9.94987e-05	ND		0.000295	5.8023e-05	hypothetical protein (EC:2.1.1.107, EC:4.2.1.75)	Porphobilinogen deaminase (EC 2.5.1.61)
Swol_0688	638137563	0	0.0013075	0.0002529	0.00096	0.000277248	0.0009775	0.000222167	metallo cofactor biosynthesis protein	metallo cofactor biosynthesis protein
Swol_0690	638137564	114566231	0.00025	8.44591e-05	0.000313333	6.02771e-05	0.00061	0.000148997	Porphobilinogen synthase (EC:4.2.1.24)	Uroporphyrin-III C-methyltransferase (EC 2.1.1.107) / Uroporphyrinogen-III synthase (EC 4.2.1.75)
Swol_0691	638137565	114566232	0.0002575	8.99537e-05	0.00036	0.00010583	0.0002675	0.000181911	radical SAM domain protein	Radical SAM superfamily protein
Swol_0692	638137566	114566233	0.00025	5.56776e-05	ND		ND		putative transcriptional regulator, AsnC family	putative transcriptional regulator, AsnC family
Swol_0694	638137568	114566235	ND		ND		0.0004175	8.46069e-05	glutamate-1-semialdehyde-2,1-aminomutase (EC:5.4.3.8)	glutamate-1-semialdehyde-2,1-aminomutase
Swol_0696	638137570	114566237	0.02194	0.00316595	0.0217625	0.00519244	0.0105375	0.00111727	electron transfer flavoprotein, beta subunit	Electron transfer flavoprotein beta-subunit
Swol_0697	638137571	114566238	0.01598	0.000684738	0.0213075	0.00367847	0.009265	0.00151874	electron transfer flavoprotein, alpha subunit	Electron transfer flavoprotein alpha-subunit
Swol_0698	638137572	114566239	0.005085	0.000502693	0.0043875	0.000188746	0.0045725	0.000389048	putative iron-sulfur-binding reductase	Iron-sulphur-binding reductase
Swol_0710	638137584	114566251	0.00036	6.32456e-05	0.0028475	0.000435689	0.001535	7.59386e-05	NAD dependent epimerase/dehydratase family protein (EC:5.1.3.2)	ABC transporter amino acid-binding protein / Amino acid ABC transporter permease protein
Swol_0711	638137585	114566252	0.000106667	4.16333e-05	0.0005	0.000365103	0.000305	5.91608e-05	DegT/DnrJ/EryC1/StrS aminotransferase family protein	ABC transporter amino acid-binding protein / Amino acid ABC transporter permease protein
Swol_0712	638137586	114566253	ND		ND		8e-05	1.82574e-05	putative asparagine synthetase (EC:6.3.5.4)	Amino acid transport ATP-binding protein
Swol_0726	638137599	114566266	0.000185	5.50757e-05	0.000413333	0.000191398	ND		polysaccharide biosynthesis domain protein	UDP-N-acetylglucosamine 4,6-dehydratase (EC 4.2.1.-) / UDP-2-acetamido-2,6-dideoxy-alpha-D-xylo-4-hexulose 3,5-epimerase (EC 5.1.3.-)
Swol_0727	638137600	114566267	0.0001375	4.92443e-05	ND		0.000825	0.000271477	carbohydrate oxidoreductase, putative (EC:1.1.1.133)	UDP-2-acetamido-2,6-dideoxy-beta-L-mannose 4-dehydrogenase (EC 1.1.1.-)
Swol_0750	638137622	114566289	ND		ND		0.000545	0.000131783	hypothetical protein	hypothetical protein
Swol_0755	638137627	114566294	0.00021	4.54606e-05	ND		0.0001125	3.40343e-05	hypothetical protein	hypothetical protein
Swol_0757	638137629	114566296	0.001215	0.000353506	ND		ND		50S ribosomal protein L28	LSU ribosomal protein L28P
Swol_0759	638137631	114566298	8e-05	4.3589e-05	ND		0.0001275	4.272e-05	hypothetical protein	Dihydroxyacetone kinase family protein
Swol_0763	638137634	114566301	0.000505	9.32738e-05	ND		0.000435	0.000125565	vacuolar-type H+-ATPase subunit H	Methyltransferase (EC 2.1.1.-)
Swol_0767	638137638	114566305	0.00884	0.000279881	0.009755	0.00131946	0.0079025	0.000332403	phosphate acetyltransferase (EC:2.3.1.8)	Phosphate acetyltransferase (EC 2.3.1.8)
Swol_0768	638137639	114566306	0.0066525	0.000640696	0.013385	0.00197088	0.008295	0.000977497	hypothetical protein (EC:2.7.2.1)	Acetate kinase (EC 2.7.2.1)
Swol_0769	638137640	114566307	0.000363333	9.07377e-05	ND		ND		metal-binding possibly nucleic acid-binding protein-like protein	0
Swol_0770	638137641	114566308	0.002755	0.000640495	0.0040475	0.00202456	0.0010725	0.000305764	ribosomal protein L32	LSU ribosomal protein L32P
Swol_0771	638137642	114566309	0.0004175	9.60469e-05	0.00043	0.000151217	0.000466667	0.000122202	hypothetical protein (EC:2.3.1.15)	Fatty acid/phospholipid synthesis protein plsX
Swol_0777	638137648	114566315	0.000305	2.64575e-05	0.00065	0.000193132	0.000153333	4.04145e-05	Signal recognition particle GTPase-like protein	Cell division protein ftsY
Swol_0779	638137650	114566317	ND		0.00024	4.58258e-05	ND		S-methyl-5-thioribose-1-phosphate isomerase (EC:5.3.1.23)	Methylthioribose salvage protein
Swol_0781	638137652	114566319	0.000123333	2.3094e-05	ND		ND		amidohydrolase family protein (EC:3.5.4.28)	Chlorohydrolase/deaminase family protein
Swol_0783	638137654	114566321	0.00128	0.000352136	ND		ND		NADH dehydrogenase I chain E (EC:1.6.5.3)	NADH-quinone oxidoreductase chain E (EC 1.6.5.3)
Swol_0784	638137655	114566322	0.0018	0.000165529	ND		ND		NADH dehydrogenase (quinone) (EC:1.6.5.3)	NADH-quinone oxidoreductase chain F (EC 1.6.5.3)
Swol_0785	638137656	114566323	0.002075	0.000119024	ND		ND		NADH dehydrogenase I chain G	NADP-dependent formate dehydrogenase alpha subunit (EC 1.2.1.43)
Swol_0786	638137657	114566324	0.00116	0.000113431	ND		ND		formate dehydrogenase alpha subunit (EC:1.2.1.2)	NADP-dependent formate dehydrogenase alpha subunit (EC 1.2.1.43)
Swol_0787	638137658	114566325	0.000113333	4.50925e-05	ND		0.000155	5.44671e-05	hypothetical protein	4-hydroxybutyrate coenzyme A transferase
Swol_0788	638137659	114566326	0.000146667	6.4291e-05	ND		0.00022	0.000121244	Butyryl-CoA dehydrogenase (EC:1.3.8.1)	Acyl-CoA dehydrogenase, short-chain specific (EC 1.3.99.2)
Swol_0789	638137660	114566327	0.0011275	4.19325e-05	0.00037	0.000212838	0.0005	0.000219393	Acetyl-CoA C-acetyltransferase (EC:2.3.1.9)	Acetyl-CoA acetyltransferase (EC 2.3.1.9)
Swol_0790	638137661	114566328	0.000466667	0.000126623	ND		ND		Enoyl-CoA hydratase/carnithine racemase (EC:4.2.1.55)	3-hydroxybutyryl-CoA dehydratase (EC 4.2.1.55)
Swol_0791	638137662	114566329	0.00064	0.000265957	ND		0.0005425	0.000201391	3-hydroxybutyryl-CoA dehydrogenase (EC:1.1.1.157)	3-hydroxybutyryl-CoA dehydrogenase (EC 1.1.1.157)
Swol_0796	638137667	114566334	0.000275	0.000116762	0.000815	0.000337589	0.0004	0.000175119	Uncharacterized protein involved in formate dehydrogenase formation-like protein	FdhE protein
Swol_0797	638137668	114566335	0.0007475	0.000124466	ND		ND		formate dehydrogenase gamma subunit	Formate dehydrogenase, cytochrome B556 subunit (EC 1.2.2.1)
Swol_0798	638137669	114566336	0.00261	0.000298998	ND		ND		formate dehydrogenase iron-sulfur subunit	Formate dehydrogenase (cytochrome b) iron-sulfur subunit (EC 1.2.2.1)
Swol_0799	638137670	114566337	0.0011675	6.5e-05	ND		ND		Formate dehydrogenase (EC:1.2.1.2)	Formate dehydrogenase (cytochrome b) major subunit (EC 1.2.2.1)
Swol_0800	638137671	114566338	0.00232	0.000167929	ND		ND		formate dehydrogenase-O, major subunit, selenocysteine-containing (EC:1.2.1.2)	Formate dehydrogenase (cytochrome b) major subunit (EC 1.2.2.1)
Swol_0801	638137672	114566339	0.00012	4.69042e-05	0.000125	1.91485e-05	0.00019	4.3589e-05	molybdenum cofactor biosynthesis protein	Molybdopterin biosynthesis MoeA protein / Hypothetical transcriptional regulatory protein
Swol_0802	638137673	114566340	0.0002275	0.000119269	ND		0.000256667	0.000115902	MoeA	Molybdopterin biosynthesis MoeA protein
Swol_0806	638137677	114566344	4.66667e-05	5.7735e-06	ND		ND		GTP diphosphokinase (EC:2.7.6.5)	GTP diphosphokinase( EC:2.7.6.5 )
Swol_0808	638137679	114566346	0.001395	0.000153297	0.00121	0.000611474	0.0010025	0.000332303	beta-lactamase-like protein (EC:3.1.2.6)	beta-lactamase-like protein
Swol_0809	638137680	114566347	0.00034	7.02377e-05	ND		0.000323333	2.88675e-05	phospho-2-dehydro-3-deoxyheptonate aldolase (EC:2.5.1.54)	phospho-2-dehydro-3-deoxyheptonate aldolase
Swol_0811	638137682	114566349	0.000185	6.75771e-05	0.000346667	5.50757e-05	0.0010125	0.000141745	Histidine--tRNA ligase (EC:6.1.1.21)	Histidyl-tRNA synthetase (EC 6.1.1.21)
Swol_0812	638137683	114566350	0.000285	9.67815e-05	0.00099	0.000215561	0.001255	2.38048e-05	aspartyl-tRNA synthetase (EC:6.1.1.12)	Aspartyl-tRNA synthetase (EC 6.1.1.12)
Swol_0815	638137686	114566353	0.00229	0.000265832	0.00458	0.0006005	0.0072775	0.00101438	Phenylacetate--CoA ligase (EC:6.2.1.30)	Coenzyme F390 Synthetase / Phenylacetate-coenzyme A ligase (EC 6.2.1.30)
Swol_0816	638137687	114566354	0.000965	0.000298273	0.00190333	0.000306159	0.0035625	0.000531625	amino acid-binding ACT	Acetolactate synthase small subunit (EC 2.2.1.6)
Swol_0818	639331159	0	0.00017	0.000101489	ND		ND		S-adenosyl-methyltransferase MraW	S-adenosyl-methyltransferase MraW
Swol_0833	638137703	114566370	0.0011075	0.000157348	0.0008775	0.00046306	0.0013475	0.000138414	hypothetical protein	Cell division protein ftsZ
Swol_0838	638137707	114566374	ND		ND		0.0001325	4.5e-05	Site-specific DNA-methyltransferase (adenine-specific) (EC:2.1.1.72)	Site-specific DNA-methyltransferase (adenine-specific)( EC:2.1.1.72 )
Swol_0840	638137709	114566376	0.0010125	5.31507e-05	0.000775	2.38048e-05	0.000585	0.00010504	DNA topoisomerase (EC:5.99.1.2)	DNA topoisomerase I (EC 5.99.1.2)
Swol_0844	638137713	114566380	0.0003125	2.21736e-05	0.000346667	0.000106927	0.0002525	0.000126853	heat shock protein HslVU, ATPase subunit HslU	ATP-dependent endopeptidase hsl ATP-binding subunit hslU
Swol_0845	638137714	114566381	0.000213333	7.02377e-05	ND		0.000366667	0.000187172	transcriptional repressor CodY	Transcription pleiotropic repressor codY
Swol_0849	638137718	114566385	9.33333e-05	2.08167e-05	ND		ND		flagellar M-ring protein FliF	Flagellar M-ring protein fliF
Swol_0863	638137731	114566398	0.000935	0.00033551	ND		ND		response regulator receiver protein	Flagellar motor switch protein fliN
Swol_0870	638137738	114566405	ND		ND		0.000286667	0.000116762	hypothetical protein	Flagellar biosynthesis protein flhF
Swol_0873	638137741	114566408	0.0001175	1.70783e-05	ND		ND		Protein-glutamate methylesterase (EC:3.1.1.61)	Protein-glutamate methylesterase (EC 3.1.1.61)
Swol_0874	638137742	114566409	0.000215	2.64575e-05	0.00027	0.000127279	0.0002125	6.70199e-05	putative CheA signal transduction histidine kinases (EC:2.7.13.3)	Chemotaxis protein cheA (EC 2.7.3.-)
Swol_0875	638137743	114566410	0.000795	0.000123693	ND		0.0005125	0.000229111	CheW protein	Chemotaxis protein cheW
Swol_0877	638137745	114566412	0.00014	1e-05	ND		ND		CheD, stimulates methylation of MCP proteins (EC:3.5.1.44)	Chemotaxis protein CHED
Swol_0879	638137747	114566414	0.0006725	5.96518e-05	0.0004	0.000164317	0.0002825	0.00015987	hypothetical protein	Hypothetical cytosolic protein
Swol_0882	638137750	114566417	0.0016975	0.000131498	0.00244	0.000615413	0.0012675	0.000344129	ribosomal protein S2	Bacterial Protein Translation Initiation Factor 2 (IF-2)
Swol_0883	638137751	114566418	0.003695	0.000543844	0.00438	0.000917932	0.00277	0.00015748	elongation factor Ts	elongation factor Ts
Swol_0884	638137752	114566419	0.0007875	4.19325e-05	0.00039	7.93725e-05	0.000376667	0.000116762	hypothetical protein (EC:2.7.4.22)	hypothetical protein
Swol_0885	638137753	114566420	0.00136	0.000231229	0.00152333	0.00068391	0.0007525	0.000386642	ribosome recycling factor	ribosome recycling factor
Swol_0892	638137760	114566427	0.00026	9.20145e-05	0.000466667	0.000207445	0.0006975	8.77021e-05	prolyl-tRNA synthetase (EC:6.1.1.15)	Membrane protein, MgtC/SapB family
Swol_0897	638137764	114566431	0.0002175	5.7373e-05	ND		ND		transcription elongation factor NusA	N utilization substance protein A
Swol_0898	638137765	114566432	0.000583333	0.00022723	ND		ND		hypothetical protein	LSU ribosomal protein L7AE
Swol_0900	638137766	114566433	0.000785	9.74679e-05	0.0003125	9.42956e-05	0.0006625	0.000140327	translation initiation factor IF-2	Bacterial Protein Translation Initiation Factor 2 (IF-2)
Swol_0905	638137771	114566438	0.0029775	0.000322219	ND		ND		ribosomal protein S15	SSU ribosomal protein S15P
Swol_0906	638137772	114566439	0.001325	0.000131783	0.0012125	0.000271093	0.00063	0.000183485	Polyribonucleotide nucleotidyltransferase (EC:2.7.7.8)	Polyribonucleotide nucleotidyltransferase (EC 2.7.7.8)
Swol_0916	638137782	114566449	0.001415	0.000253048	0.002415	0.000190526	0.0022175	0.000292161	IMP dehydrogenase (EC:1.1.1.205)	Inosine-5'-monophosphate dehydrogenase (EC 1.1.1.205)
Swol_0919	638137785	114566452	0.0010575	8.99537e-05	0.00099	0.000533292	0.0013775	0.000228965	oxygen-independent coproporphyrinogen III oxidase, Fe-S oxidoreductase	Oxygen-independent coproporphyrinogen-III oxidase (EC 1.3.99.22)
Swol_0920	638137786	114566453	ND		ND		0.0003575	0.000156924	hypothetical protein	Putative pit accessory protein
Swol_0924	638137790	114566457	ND		ND		0.0003475	9.87843e-05	beta-lactamase-like protein	Metal-dependent hydrolase (EC 3.-.-.-)
Swol_0927	638137793	114566460	0.00087	0.000214009	0.000505	0.000298273	0.0006875	4.272e-05	putative methyl-accepting chemotaxis sensory transducer	Methyl-accepting chemotaxis protein tlpC
Swol_0928	638137794	114566461	0.0006625	0.000105633	0.00281667	0.000603683	0.0015	0.000365878	hypothetical protein	hypothetical protein
Swol_0930	638137796	114566463	0.000163333	5.03322e-05	ND		0.0003	5.56776e-05	Glutamyl- and glutaminyl-tRNA synthetases (EC:6.1.1.17)	Glutamyl- and glutaminyl-tRNA synthetases
Swol_0933	638137807	114566465	0.00015	4.08248e-05	ND		ND		5-methyltetrahydropteroyltriglutamate-- homocysteine methyltransferase (EC:2.1.1.14)	5-methyltetrahydropteroyltriglutamate--homocysteine methyltransferase (EC 2.1.1.14)
Swol_0937	638137811	114566469	0.001005	0.000253048	ND		0.000653333	0.000289367	arsenical resistance operon trans-acting repressor	Arsenical resistance operon trans-acting repressor arsD
Swol_0938	638137812	114566470	0.0001375	2.75379e-05	ND		ND		Arsenite-transporting ATPase (EC:3.6.3.16)	Arsenical pump-driving ATPase (EC 3.6.3.16)
Swol_0940	638137814	114566472	0.0002075	0.000102103	ND		0.000423333	0.000151438	diaminopimelate dehydrogenase (EC:1.4.1.16)	Meso-diaminopimelate D-dehydrogenase (EC 1.4.1.16)
Swol_0942	638137816	114566474	0.0002275	5.058e-05	0.0002975	9.28709e-05	0.0002825	1.5e-05	S-layer domain-like protein	S-layer domain-like protein
Swol_0943	638137817	114566475	0.000256667	1.1547e-05	0.000303333	0.000198578	ND		ABC transporter component-like protein	ABC transporter permease protein
Swol_0949	638137823	114566481	0.000223333	0.000118462	ND		0.000563333	6.80686e-05	hypothetical protein	hypothetical protein
Swol_0951	638137825	114566483	9.66667e-05	5.7735e-06	ND		ND		response regulator receiver protein	response regulator receiver protein
Swol_0953	638137827	114566485	0.000233333	0.000222336	0.000543333	0.000379781	0.00052	0.000223383	protein of unknown function UPF0001	Pyridoxal-5'-phosphate family protein
Swol_0954	638137828	114566486	0.000563333	4.04145e-05	ND		ND		hypothetical protein	Hypothetical cytosolic protein
Swol_0955	638137829	114566487	ND		ND		0.000216667	0.000124231	Pyrroline-5-carboxylate reductase (EC:1.5.1.2)	Pyrroline-5-carboxylate reductase (EC 1.5.1.2)
Swol_0958	638137832	114566490	0.000615	0.000209205	0.00140667	0.000531445	0.0007475	0.000331801	Cell division initiation protein	Cell division initiation protein
Swol_0962	638137836	114566494	0.0002625	4.19325e-05	0.00029	8.83176e-05	0.0005	0.000120277	isoleucyl-tRNA synthetase (EC:6.1.1.5)	Isoleucyl-tRNA synthetase (EC 6.1.1.5)
Swol_0965	638137839	114566497	ND		0.00042	0.000115326	0.000185	7.72442e-05	glycosyl transferase, group 1	1,2-diacylglycerol 3-glucosyltransferase (EC 2.4.1.157)
Swol_0970	638137844	114566502	0.0007875	0.000368906	ND		ND		hypothetical protein	hypothetical protein
Swol_0971	638137845	114566503	0.0002325	6.55108e-05	0.0001975	0.000125	0.000645	7.89515e-05	putative methyl-accepting chemotaxis sensory transducer	Methyl-accepting chemotaxis protein
Swol_0973	638137847	114566505	0.001335	0.000248529	0.0008125	3.77492e-05	0.00064	0.000196723	hypothetical protein	hypothetical protein
Swol_0975	638137849	114566507	ND		0.000446667	8.5049e-05	0.00031	8.28654e-05	hydantoinase/oxoprolinase	Hydantoinase/oxoprolinase family
Swol_0976	638137850	114566508	0.000185	5.25991e-05	0.000595	0.000301386	0.0008125	5.5e-05	hypothetical protein	Acetoin utilization acuC protein
Swol_0981	638137855	114566513	0.0002	3.60555e-05	ND		ND		hypothetical protein	hypothetical protein
Swol_0986	638137859	114566517	0.00016	7.07107e-05	ND		0.000333333	0.000165025	hypothetical protein	Hypothetical protein
Swol_0990	638137863	114566521	ND		ND		6.33333e-05	1.52753e-05	hypothetical protein	Hypothetical protein
Swol_0998	638137871	114566529	ND		ND		0.00012	3.60555e-05	hypothetical protein	hypothetical protein
Swol_1002	638137875	114566533	ND		0.00077		0.00241	0.000613351	hypothetical protein	hypothetical protein
Swol_1005	638137878	114566536	ND		ND		0.000203333	0.000100167	putative aluminum resistance protein	Hypothetical protein
Swol_1007	638137880	114566538	ND		ND		0.000223333	3.51188e-05	Glutamate--ammonia ligase (EC:6.3.1.2)	Glutamine synthetase (EC 6.3.1.2)
Swol_1008	638137881	114566539	0.000266667	8.14453e-05	ND		0.000223333	4.93288e-05	Repressor lexA (EC:3.4.21.88)	LexA repressor (EC 3.4.21.88)
Swol_1012	638137885	114566543	0.000295	9.74679e-05	ND		0.000265	0.00013772	glycolate oxidase iron-sulfur subunit, putative	(S)-2-hydroxy-acid oxidase subunit GlcF (EC 1.1.3.15)
Swol_1013	638137886	114566544	0.0004175	0.000138654	0.0003875	0.000113541	0.0005125	5.90903e-05	D-lactate dehydrogenase (cytochrome) (EC:1.1.3.15)	(S)-2-hydroxy-acid oxidase chain D (EC 1.1.3.15)
Swol_1014	638137887	114566545	0.003885	0.000333916	0.0007975	0.000279568	0.0014275	0.000396348	hypothetical protein	4-hydroxybutyrate coenzyme A transferase
Swol_1015	638137888	114566546	0.00023	9.16515e-05	ND		ND		UDP-N-acetylmuramate dehydrogenase (EC:1.1.1.158)	UDP-N-acetylenolpyruvoylglucosamine reductase (EC 1.1.1.158)
Swol_1017	638137890	114566548	0.0042525	0.000509796	0.003165	0.00121201	0.0025525	0.0002529	iron hydrogenase, small subunit (EC:1.6.5.3)	Hydrogenase-1 (EC 1.12.7.2)
Swol_1018	638137891	114566549	0.00446	0.00020347	0.0068375	0.0020806	0.0042375	0.000356593	NADH dehydrogenase (quinone) (EC:1.6.5.3)	NADH-quinone oxidoreductase chain F (EC 1.6.5.3)
Swol_1019	638137892	114566550	0.00408	0.000574862	0.002325	0.000472899	0.001935	0.000483425	Fe-hydrogenase, gamma subunit (EC:1.6.5.3)	NADH-quinone oxidoreductase chain E (EC 1.6.5.3)
Swol_1022	638137895	114566553	0.00025	0.000102307	ND		0.0006	0.000108934	thiamine biosynthesis enzyme ThiH and related uncharacterized enzymes	ThiH protein
Swol_1023	638137896	114566554	0.00277	0.000448479	ND		ND		hypothetical protein	Hypothetical protein
Swol_1024	638137897	114566555	0.00012	1e-05	ND		0.0001325	7.18215e-05	NADH dehydrogenase (quinone) (EC:1.6.5.3)	NADH-quinone oxidoreductase chain F (EC 1.6.5.3)
Swol_1030	638137903	114566561	ND		0.000386667	0.000130512	0.000605	0.000270493	formate dehydrogenase accessory protein	FdhD protein (fdsC)
Swol_1033	638137906	114566564	0.000106667	2.08167e-05	ND		ND		regulatory protein, sir2 family (EC:3.5.1.-)	SIR2 family protein
Swol_1036	638137909	114566567	ND		0.000246667	2.51661e-05	0.0003	0.0001249	hypothetical protein	Hypothetical protein
Swol_1040	638137912	114566570	ND		ND		9.66667e-05	4.04145e-05	Signal transduction histidine kinase regulating C4-dicarboxylate transport system-like protein	Two component system histidine kinase (EC 2.7.3.-)
Swol_1041	638137913	114566571	ND		ND		0.000163333	5.7735e-06	response regulator receiver protein	Two-component response regulator
Swol_1063	638137932	114566590	ND		0.00081	0.000284371	ND		hypothetical protein	UDP-N-acetylglucosamine 4-epimerase (EC 5.1.3.7)
Swol_1064	638137933	114566591	0.00013	4.24264e-05	ND		0.0001875	7.27438e-05	Inorganic diphosphatase (EC:3.6.1.1, EC:3.6.1.1)	Aminobutyraldehyde dehydrogenase (EC 1.2.1.19)
Swol_1065	638137934	114566592	0.003165	0.000207605	0.00333	0.0014544	0.0014825	0.000455073	hypothetical protein	ABC transporter amino acid-binding protein / Amino acid ABC transporter permease protein
Swol_1070	638137939	114566597	0.0007725	0.000174809	ND		ND		glutamine ABC transporter, glutamine-binding protein	ABC transporter amino acid-binding protein
Swol_1089	638137959	114566616	0.0004225	7.67572e-05	0.0010425	0.000173853	0.00084	3.82971e-05	threonyl-tRNA synthetase (EC:6.1.1.3)	Threonyl-tRNA synthetase (EC 6.1.1.3)
Swol_1090	638137960	114566617	0.0013575	0.000533877	0.00140333	0.00031628	0.0013075	0.000178209	hypothetical protein	Bacterial Protein Translation Initiation Factor 3 (IF-3)
Swol_1091	638137961	114566618	0.0026725	0.000900347	0.00342	0.00174009	0.0020425	0.000799974	50S ribosomal protein L35	50S ribosomal protein L35
Swol_1092	638137962	114566619	0.0036875	0.000323767	ND		ND		50S ribosomal protein L20	50S ribosomal protein L20
Swol_1094	638137964	114566621	0.0005525	0.000179513	0.000675	0.000201742	0.00118	0.000305068	Phenylalanine--tRNA ligase (EC:6.1.1.20)	Phenylalanyl-tRNA synthetase alpha chain (EC 6.1.1.20)
Swol_1095	638137965	114566622	0.00023	8.75595e-05	0.000475	0.000120416	0.0009075	0.000222617	Phenylalanine--tRNA ligase (EC:6.1.1.20)	Phenylalanyl-tRNA synthetase beta chain (EC 6.1.1.20)
Swol_1097	638137967	114566624	0.0022075	8.53913e-05	0.00297	0.000693926	0.00404	0.000316333	hypothetical protein	Acetoin utilization acuB protein
Swol_1098	638137968	114566625	0.001265	0.000425872	0.0049825	0.00199807	0.002605	0.000704533	hypothetical protein	hypothetical protein
Swol_1104	638137974	114566631	0.00102	0.000319896	ND		ND		hypothetical protein	Hypothetical protein
Swol_1108	638137978	114566635	5.25e-05	3.30404e-05	ND		ND		recombination and DNA strand exchange inhibitor protein	DNA mismatch repair protein mutS
Swol_1109	638137979	114566636	4e-05	1.73205e-05	ND		ND		Peptidoglycan glycosyltransferase (EC:3.4.-, EC:2.4.1.-)	Peptidoglycan glycosyltransferase( EC:2.4.1.129 )
Swol_1110	638137980	114566637	0.00082	0.000150997	0.0008125	9.53502e-05	0.0010575	0.000159452	Tyrosine--tRNA ligase (EC:6.1.1.1)	Tyrosyl-tRNA synthetase (EC 6.1.1.1)
Swol_1128	638138001	114566655	0.000223333	2.51661e-05	0.00056	0.000283549	0.00065	0.000266208	Adenosylhomocysteinase (EC:3.3.1.1)	Adenosylhomocysteinase (EC 3.3.1.1)
Swol_1144	638138017	114566671	0.00017	2.94392e-05	0.0003225	0.000147733	0.0004125	8.26136e-05	acyl-CoA synthase (EC:6.2.1.-)	Long-chain fatty acid transport protein
Swol_1147	638138020	114566674	0.0073125	0.00065916	0.0026525	0.000226771	0.0023025	0.000320455	hypothetical protein	4-hydroxybutyrate coenzyme A transferase
Swol_1149	638138022	114566676	0.00028	8.7178e-05	ND		0.000555	0.000189473	Signal peptidase I (EC:3.4.21.89)	Signal peptidase I (EC 3.4.21.89)
Swol_1152	638138025	114566679	0.0028275	0.000182277	0.00386	0.000432281	0.0027425	0.000263486	translation elongation factor G	Protein Translation Elongation Factor G (EF-G)
Swol_1155	638138029	114566682	0.0006175	5.56028e-05	0.0004025	0.000196193	0.0005625	0.000177459	D-alanine--D-alanine ligase (EC:6.3.2.4)	D-alanine--D-alanine ligase (EC 6.3.2.4)
Swol_1157	638138030	114566683	0.00032	1.63299e-05	0.000543333	0.000130128	0.000875	0.00023445	radical SAM domain protein	Biotin synthase / thiamine biosynthesis enzyme
Swol_1158	638138031	114566684	ND		ND		0.000235	0.000126095	hypothetical protein	Hypothetical cytosolic protein
Swol_1161	638138034	114566687	0.00018	6.48074e-05	0.00012	3.60555e-05	0.00045	6.0553e-05	protein of unknown function UPF0182	Integral membrane protein
Swol_1163	638138036	114566689	0.000125	7.07107e-06	ND		0.000233333	5.7735e-06	hypothetical protein	Putative tRNA (5-methylaminomethyl-2-thiouridylate) -methyltransferase (EC 2.1.1.61) / Fibronectin/fibrinogen-binding protein
Swol_1169	638138042	114566695	0.000285	0.000127148	0.000423333	9.07377e-05	0.000226667	2.08167e-05	peptidase S1 and S6, chymotrypsin/Hap	Endopeptidase degP (EC 3.4.21.-)
Swol_1170	638138043	114566696	0.000295	0.000141774	0.000476667	5.50757e-05	0.0007025	0.000209821	6-phosphofructokinase (EC:2.7.1.11)	6-phosphofructokinase (EC 2.7.1.11)
Swol_1171	638138044	114566697	0.000175	7.23418e-05	0.000736667	0.000268576	0.0003175	8.8459e-05	3-hydroxybutyryl-CoA dehydrogenase (EC:1.1.1.157)	3-hydroxybutyryl-CoA dehydrogenase (EC 1.1.1.157)
Swol_1173	638138046	114566699	0.0002575	9.03235e-05	0.000443333	5.50757e-05	0.0003925	0.000125	hypothetical protein	GTP-binding protein, probable translation factor
Swol_1180	638138053	114566706	0.0002	1.82574e-05	0.000455	0.000180831	0.000173333	4.16333e-05	hypothetical protein	2-dehydropantoate 2-reductase (EC 1.1.1.169)
Swol_1181	638138054	114566707	0.0001075	4.272e-05	0.000246667	8.0829e-05	ND		putative oxidoreductase	putative oxidoreductase
Swol_1184	638138057	114566710	7.5e-05	1.73205e-05	ND		ND		hypothetical protein	hypothetical protein
Swol_1185	638138058	114566711	0.00086	0.000332466	ND		0.000666667	5.68624e-05	lemA protein	LemA protein
Swol_1190	638138063	114566716	0.00712	0.00112244	0.010875	0.00343292	0.00715	0.0012736	molybdenum-pterin-binding protein	molybdenum-pterin-binding protein
Swol_1195	638138068	114566721	0.00097	0.000172627	0.00166	0.000752861	0.0008325	0.000357899	indolepyruvate oxidoreductase subunit beta 2 (EC:1.2.7.8)	Indolepyruvate oxidoreductase subunit iorB (EC 1.2.7.8)
Swol_1196	638138069	114566722	0.00049	8.75595e-05	0.00088	0.000276526	0.0006325	0.000150638	thiamine pyrophosphate enzyme (EC:1.2.7.8)	Indolepyruvate oxidoreductase subunit iorA (EC 1.2.7.8)
Swol_1198	638138071	114566724	ND		ND		0.000325	8.18535e-05	histidinol-phosphate aminotransferase (EC:2.6.1.9)	Histidinol-phosphate aminotransferase (EC 2.6.1.9)
Swol_1202	638138075	114566728	0.0002175	7.63217e-05	ND		ND		hypothetical protein	hypothetical protein
Swol_1203	638138076	114566729	0.0002325	2.75379e-05	ND		ND		RNA-metabolising metallo-beta-lactamase	Metallo-beta-lactamase protein
Swol_1208	638138081	114566734	0.00236	0.000308221	0.003635	0.00192363	0.0027975	0.00078432	hypothetical protein	2-polyprenylphenol 6-hydroxylase accessory protein ubiB
Swol_1209	638138083	114566735	0.0002725	8.61684e-05	ND		0.000375	0.000179351	Phosphoribosylaminoimidazolesuccinocarboxamide synthase (EC:6.3.2.6)	Phosphoribosylaminoimidazole-succinocarboxamide synthase (EC 6.3.2.6)
Swol_1210	638138084	114566736	0.000143333	4.04145e-05	ND		0.00017	1e-05	DNA-(apurinic or apyrimidinic site) lyase (EC:3.1.11.2)	Exodeoxyribonuclease III (EC 3.1.11.2)
Swol_1211	638138085	114566737	0.0008225	8.5e-05	0.0019675	0.000886204	0.002455	0.000320468	nucleotide-binding protein	Iron-sulfur cluster assembly/repair protein ApbC
Swol_1215	638138089	114566741	0.000163333	5.7735e-05	ND		0.0015825	0.000235425	isochorismatase family protein	Hydrolase, isochorismatase family
Swol_1219	638138094	114566745	0.00227	0.000671913	0.002845	0.000838312	0.004495	0.000992959	Riboflavin synthase (EC:2.5.1.78)	6,7-dimethyl-8-ribityllumazine synthase (EC 2.5.1.9) (IMGterm)
Swol_1220	638138095	114566746	0.000325	6.245e-05	ND		0.00045	7.39369e-05	GTP cyclohydrolase II (EC:3.5.4.25, EC:3.5.4.25, EC:4.1.99.12, EC:4.1.99.12)	GTP cyclohydrolase II (EC 3.5.4.25) / 3,4-dihydroxy-2-butanone 4-phosphate synthase (EC 4.1.2.-) (IMGterm)
Swol_1231	638138106	114566757	0.0002225	4.64579e-05	ND		0.0004775	0.000123929	methionyl-tRNA formyltransferase (EC:2.1.2.9)	Methionyl-tRNA formyltransferase (EC 2.1.2.9)
Swol_1232	638138107	114566758	0.00104	7.43864e-05	0.00119333	0.000618493	0.00057	8.48528e-05	Peptide deformylase (EC:3.5.1.88)	Peptide deformylase (EC 3.5.1.88)
Swol_1234	638138109	114566760	0.0020275	0.000102429	0.0023	0.000498264	0.0019475	4.64579e-05	Methionine adenosyltransferase (EC:2.5.1.6)	S-adenosylmethionine synthetase (EC 2.5.1.6)
Swol_1236	638138111	114566762	0.000825	0.000226642	ND		ND		hypothetical protein (EC:2.7.7.6)	DNA-directed RNA polymerase omega chain (EC 2.7.7.6)
Swol_1238	638138113	114566764	0.003285	0.000517268	0.001195	0.000590903	0.00229	0.00048775	hypothetical protein	Hypothetical protein
Swol_1239	638138114	114566765	0.000395	0.000126623	ND		0.0008225	0.000155	hypothetical protein	Protein yicC
Swol_1241	638138116	114566767	ND		0.000346667	6.80686e-05	0.00024	5.2915e-05	poly(R)-hydroxyalkanoic acid synthase, class III, PhaC subunit (EC:2.3.1.-)	Poly-beta-hydroxyalkanoate polymerase subunit PhaC (EC 2.3.1.-)
Swol_1242	638138117	114566768	0.0012875	0.000291362	0.003395	0.000558838	0.0031025	0.000521943	acyl dehydratase	3-hydroxybutyryl-CoA dehydratase (EC 4.2.1.55)
Swol_1243	638138118	114566769	0.002795	0.000739121	ND		ND		hypothetical protein	hypothetical protein
Swol_1244	638138119	114566770	0.0114075	0.00116179	0.02734	0.00334767	0.0233175	0.00249822	hypothetical protein	hypothetical protein
Swol_1246	638138121	114566772	ND		ND		0.00039	0.000164621	hypothetical protein	hypothetical protein
Swol_1249	638138124	114566775	ND		ND		0.00024	0.000105357	Zn-dependent dipeptidase, microsomal dipeptidase-like protein (EC:3.4.13.19)	Microsomal dipeptidase (EC 3.4.13.19)
Swol_1250	638138125	114566776	0.00219	0.000440681	0.001475	0.00122274	0.002535	0.000306866	stage V sporulation protein S	Stage V sporulation protein S
Swol_1254	638138129	114566780	0.0007475	0.000203204	0.000765	0.000330706	0.000635	0.000167631	HDIG/KH domain protein	Hydrolase (HAD superfamily)
Swol_1255	638138130	114566781	0.0021425	0.000216083	0.00253	0.000747841	0.0028375	0.000228528	hypothetical protein	hypothetical protein
Swol_1257	638138132	114566783	ND		ND		0.0003075	5.058e-05	hypothetical protein	hypothetical protein
Swol_1260	638138135	114566786	0.000105	2.38048e-05	ND		7.33333e-05	5.85947e-05	hypothetical protein	hypothetical protein
Swol_1263	638138138	114566789	0.000186667	4.72582e-05	ND		ND		hypothetical protein	Transcriptional regulator
Swol_1268	638138143	114566794	0.0001825	5.18813e-05	0.00076	0.000358887	0.00064	0.000210238	metallo-beta-lactamase family protein (EC:3.1.-)	Zn-dependent hydrolase (EC 3.-.-.-)
Swol_1269	638138144	114566795	0.00064	9.30949e-05	0.00049	0.00031749	0.00068	0.000154704	Dihydrodipicolinate synthase (EC:4.2.1.52)	Dihydrodipicolinate synthase (EC 4.2.1.52)
Swol_1270	638138145	114566796	0.00145	0.000310161	0.0010725	0.00047521	0.0010075	0.000189451	aspartate-semialdehyde dehydrogenase (EC:1.2.1.11)	Aspartate-semialdehyde dehydrogenase (EC 1.2.1.11)
Swol_1273	638138148	114566799	ND		ND		0.000256667	5.50757e-05	Dihydrodipicolinate reductase (EC:1.3.1.26)	Dihydrodipicolinate reductase (EC 1.3.1.26)
Swol_1277	638138152	114566803	0.000403333	0.000153731	ND		0.000436667	0.000317857	hypothetical protein (EC:2.4.2.10)	Orotate phosphoribosyltransferase (EC 2.4.2.10)
Swol_1278	638138153	114566804	0.000285	8.58293e-05	0.0005475	0.000267005	0.0004475	0.000271953	Orotidine-5'-phosphate decarboxylase (EC:4.1.1.23)	Orotidine 5'-phosphate decarboxylase (EC 4.1.1.23)
Swol_1280	638138155	114566806	ND		ND		0.0002075	3.94757e-05	oxidoreductase FAD/NAD(P)-binding	Dihydroorotate dehydrogenase electron transfer subunit (EC 1.3.3.1)
Swol_1281	638138156	114566807	0.000105	3.69685e-05	0.000213333	0.000105987	0.000135	3.69685e-05	carbamoyl-phosphate synthase, large subunit (EC:6.3.5.5)	Carbamoyl-phosphate synthase large chain (EC 6.3.5.5)
Swol_1282	638138157	114566808	ND		ND		0.00021	9.53939e-05	carbamoyl-phosphate synthase, small subunit (EC:6.3.5.5)	Carbamoyl-phosphate synthase small chain (EC 6.3.5.5)
Swol_1283	638138158	114566809	0.00023	8.04156e-05	0.000363333	4.72582e-05	0.000265	9.74679e-05	Dihydroorotase (EC:3.5.2.3)	Dihydroorotase (EC 3.5.2.3)
Swol_1284	638138159	114566810	0.0002025	0.000111467	0.000773333	0.00024173	0.00032	8.3666e-05	aspartate carbamoyltransferase (EC:2.1.3.2)	Aspartate carbamoyltransferase (EC 2.1.3.2)
Swol_1285	638138160	114566811	0.002635	0.00018412	0.00226	0.00120197	0.001365	0.000302269	Uracil phosphoribosyltransferase (EC:2.4.2.9)	Uracil phosphoribosyltransferase (EC 2.4.2.9) / Pyrimidine operon regulatory protein pyrR
Swol_1292	638138166	114566817	0.00012	4.58258e-05	ND		ND		Zn-dependent hydrolases including glyoxylases-like protein	Zn-dependent hydrolases including glyoxylases-like protein
Swol_1294	638138168	114566819	0.000443333	9.81495e-05	ND		ND		hypothetical protein	hypothetical protein
Swol_1300	638138179	114566825	0.000296667	9.29157e-05	ND		0.000426667	0.000161658	Thioredoxin-disulfide reductase (EC:1.8.1.9)	Thioredoxin reductase (EC 1.8.1.9)
Swol_1301	638138180	114566826	0.00012	2.58199e-05	0.000585	0.000205061	0.000135	4.79583e-05	Phosphoglycerate mutase (EC:5.4.2.1, EC:5.4.2.1)	Phosphoglycerate mutase (EC 5.4.2.1)
Swol_1302	638138181	114566827	ND		ND		0.000275	0.000137235	Threonine synthase (EC:4.2.3.1)	Threonine synthase (EC 4.2.3.1)
Swol_1317	638138198	114566842	0.0001425	3.86221e-05	ND		0.000176667	3.21455e-05	Aspartate kinase (EC:2.7.2.4)	Aspartokinase (EC 2.7.2.4)
Swol_1319	638138200	114566844	9.66667e-05	3.51188e-05	ND		0.000335	3.69685e-05	Homoserine dehydrogenase (EC:1.1.1.3)	Homoserine dehydrogenase (EC 1.1.1.3)
Swol_1323	638138204	114566848	0.000125	6.02771e-05	ND		ND		Glycerol-3-phosphate dehydrogenase (NAD(P)(+)) (EC:1.1.1.94)	Glycerol-3-phosphate dehydrogenase [NAD(P)+] (EC 1.1.1.94)
Swol_1344	638138225	114566869	0.00168	0.000108628	0.001885	0.000437455	0.0012475	0.000127377	hydroxymethylbutenyl pyrophosphate reductase (EC:1.17.1.2)	SSU ribosomal protein S1P
Swol_1347	638138228	114566872	0.0008075	8.53913e-05	0.000775	0.000364097	0.0006375	0.00012842	3-phosphoshikimate 1-carboxyvinyltransferase (EC:2.5.1.19)	3-phosphoshikimate 1-carboxyvinyltransferase (EC 2.5.1.19)
Swol_1348	638138229	114566873	0.0031975	0.000306309	0.0031825	0.000409909	0.004535	0.000605833	phospho-2-dehydro-3-deoxyheptonate aldolase (EC:2.5.1.54)	3-deoxy-7-phosphoheptulonate synthase (EC 2.5.1.54)
Swol_1349	638138230	114566874	ND		ND		0.000435	0.000164215	prephenate dehydrogenase (EC:1.3.1.12)	Arogenate dehydrogenase (EC 1.3.1.43) / Prephenate dehydrogenase (EC 1.3.1.12)
Swol_1370	638138250	114566894	6e-05	1.82574e-05	ND		ND		hypothetical protein	Hypothetical protein
Swol_1372	638138252	114566896	ND		ND		0.000653333	0.000205264	hypothetical protein	hypothetical protein
Swol_1373	638138253	114566897	0.00033	0.000113431	0.000276667	8.3865e-05	0.00024	9.84886e-05	Precorrin-6B methylase 2-like protein (EC:1.-, EC:2.1.1.132)	Precorrin-6B methylase 2-like protein
Swol_1374	638138254	114566898	0.000265	8.58293e-05	ND		0.000355	0.000138203	pyruvate synthase subunit porB (EC:1.2.7.1)	Pyruvate synthase subunit porB (EC 1.2.7.1)
Swol_1375	638138255	114566899	0.000745	0.000208247	0.0003275	0.00020998	0.00097	0.000237767	pyruvate synthase subunit porA (EC:1.2.7.1)	Pyruvate synthase alpha chain (EC 1.2.7.1)
Swol_1377	638138257	114566901	0.00049	0.000139762	ND		0.0009325	0.000236414	Pyruvate synthase (EC:1.2.7.1)	Pyruvate synthase gamma chain (EC 1.2.7.1)
Swol_1380	638138260	114566904	0.0001	2e-05	ND		ND		hypothetical protein	hypothetical protein
Swol_1396	638138276	114566920	0.0006625	0.000244182	0.00176	0.000463573	0.00119	0.000250865	hypothetical protein	hypothetical protein
Swol_1398	638138278	114566922	0.000276667	6.1101e-05	0.00063	8.60233e-05	0.0011825	0.000442973	2-oxoglutarate oxidoreductase gamma subunit (EC:1.2.7.3)	Ketoisovalerate oxidoreductase subunit vorA (EC 1.2.7.-)
Swol_1399	638138279	114566923	0.000315	0.000110303	ND		0.000556667	0.000135769	putative keto/oxoacid ferredoxin oxidoreductase, beta subunit (EC:1.2.7.3)	Ketoisovalerate oxidoreductase subunit vorA (EC 1.2.7.-)
Swol_1400	638138280	114566924	0.0002325	9.21502e-05	0.0005025	9.81071e-05	0.000665	0.000133791	2-oxoisovalerate ferredoxin oxidoreductase, alpha subunit (EC:1.2.7.3)	Ketoisovalerate oxidoreductase subunit vorB (EC 1.2.7.-)
Swol_1403	638138283	114566927	0.0002	4.96655e-05	ND		ND		putative signal transduction protein	Hypothetical protein
Swol_1404	638138284	114566928	ND		ND		0.000813333	0.000270986	hypothetical protein	hypothetical protein
Swol_1408	638138288	114566932	0.0003325	0.000102103	ND		0.000476667	0.000166233	GTP cyclohydrolase I (EC:3.5.4.16)	GTP cyclohydrolase I (EC 3.5.4.16)
Swol_1409	638138289	114566933	0.0006225	0.000110868	0.000595	0.00010504	0.00065	0.000174165	Formate--tetrahydrofolate ligase (EC:6.3.4.3)	Formate--tetrahydrofolate ligase (EC 6.3.4.3)
Swol_1421	638138301	114566945	0.001065	0.000379868	0.0014475	0.00063142	0.000476667	0.000237978	hypothetical protein	Hypothetical protein
Swol_1422	638138302	114566946	0.00013	2.94392e-05	ND		ND		diaminopimelate decarboxylase (EC:4.1.1.20)	Diaminopimelate decarboxylase (EC 4.1.1.20)
Swol_1424	638138304	114566948	0.0002825	3.30404e-05	0.000335	0.000106615	ND		protein-export membrane protein SecF	Protein translocase subunit secF
Swol_1425	638138305	114566949	0.000835	4.65475e-05	0.0012675	0.00047486	0.0008375	0.000155	protein-export membrane protein SecD	Protein translocase subunit secD
Swol_1426	638138306	114566950	0.0001475	5.18813e-05	ND		0.00028	9.53939e-05	HDIG domain protein	HDIG domain protein
Swol_1427	638138307	114566951	0.00127	0.000278089	ND		0.00136	0.00079975	preprotein translocase YajC subunit	Protein translocase subunit YajC
Swol_1431	638138311	114566955	0.0006225	0.00013301	0.000653333	0.000155349	0.000655	0.000220378	Holliday junction DNA helicase RuvB (EC:3.6.4.12)	Holliday junction DNA helicase ruvB
Swol_1435	638138315	114566959	0.000216667	8.0829e-05	0.000596667	9.29157e-05	0.000153333	5.7735e-06	protein of unknown function DUF28	Hypothetical cytosolic protein
Swol_1437	638138317	114566961	0.0005825	0.000120934	ND		0.000785	0.000112101	NAD+ synthetase (EC:6.3.1.5)	NH(3)-dependent NAD(+) synthetase (EC 6.3.5.1)
Swol_1441	638138321	114566965	0.00038	6.733e-05	0.0003225	0.00015327	0.00068	0.000292347	conserved hypothetical cytosolic protein	Ferredoxin oxidoreductase
Swol_1442	638138322	114566966	5.33333e-05	2.08167e-05	ND		8.66667e-05	3.51188e-05	5-methyltetrahydrofolate-homocysteine methyltransferase, truncation (EC:2.1.1.13)	5-methyltetrahydrofolate--homocysteine methyltransferase (EC 2.1.1.13)
Swol_1443	638138323	114566967	ND		ND		0.00037	2e-05	Sec-independent protein secretion pathway components-like protein	Sec-independent protein translocase protein tatA
Swol_1448	638138328	114566972	0.0005675	0.000159034	0.00144667	0.000900907	0.000606667	0.000266333	response regulator receiver protein	Chemotaxis protein cheY
Swol_1449	638138329	114566973	ND		ND		0.0002825	4.272e-05	Protein-glutamate methylesterase (EC:3.1.1.61)	Protein-glutamate methylesterase (EC 3.1.1.61)
Swol_1450	638138330	114566974	0.000995	0.000123693	0.0015075	0.000190329	0.002285	0.00026839	Chemotaxis signal transduction protein	Chemotaxis protein cheW
Swol_1451	638138331	114566975	0.002305	0.00036565	0.003435	0.000625753	0.00257	0.000308653	putative methyl-accepting chemotaxis sensory transducer	Methyl-accepting chemotaxis protein
Swol_1452	638138332	114566976	0.0001225	3.30404e-05	0.000193333	8.62168e-05	0.00011	2.64575e-05	molecular chaperone DnaK	Chaperone protein dnaK
Swol_1453	638138333	114566977	0.000236667	4.16333e-05	ND		0.00039	8.48528e-05	hypothetical protein	hypothetical protein
Swol_1455	638138335	114566979	0.0003975	3.5e-05	0.00045	0.000177951	0.0007	0.000156418	putative CheA signal transduction histidine kinases (EC:2.7.13.3)	Chemotaxis protein cheA (EC 2.7.3.-)
Swol_1456	638138336	114566980	0.002045	0.000756241	0.002615	0.00117883	0.00337	0.000574166	response regulator receiver protein	Chemotaxis protein cheY
Swol_1458	638138338	114566982	ND		ND		0.000143333	5.7735e-05	hypothetical protein	Site-specific recombinase
Swol_1462	638138340	114566984	8.25e-05	2.06155e-05	ND		0.0002775	2.75379e-05	DNA or RNA helicases of superfamily II-like protein	Type III restriction-modification system methylation subunit (EC 2.1.1.72)
Swol_1463	638138341	114566985	0.000106667	4.04145e-05	0.0001675	0.000142215	0.000125	5.68624e-05	Adenine specific DNA methylase Mod-like protein (EC:2.1.1.72)	Transcriptional regulator
Swol_1464	638138342	114566986	0.000735	0.000189297	ND		ND		hypothetical protein	Phage DNA polymerase
Swol_1474	638138352	114566996	0.0004825	5.85235e-05	0.000723333	0.000113725	0.0009525	0.000108743	Methylenetetrahydrofolate dehydrogenase (NADP(+)) (EC:3.5.4.9, EC:1.5.1.5)	Methylenetetrahydrofolate dehydrogenase (NADP+) (EC 1.5.1.5) / Methenyltetrahydrofolate cyclohydrolase (EC 3.5.4.9)
Swol_1479	638138357	114567001	7.66667e-05	5.7735e-06	ND		ND		NADH:flavin oxidoreductase, Old Yellow enzyme family	NADH-dependent flavin oxidoreductase (EC 1.-.-.-)
Swol_1480	638138358	114567002	ND		ND		0.0003775	0.000108128	Zn-dependent hydrolases including glyoxylases-like protein	Glutaconate CoA-transferase subunit B (EC 2.8.3.12)
Swol_1481	638138368	114567003	0.0005475	0.000167008	ND		ND		50S ribosomal protein L19	Glutaconate CoA-transferase subunit A (EC 2.8.3.12)
Swol_1496	638138372	114567016	0.00065	0.000188326	ND		ND		nucleic acid binding protein, containing KH domain	SSU ribosomal protein S16P
Swol_1497	638138373	114567017	0.0019075	0.000334801	0.00247	0.000804674	0.001965	0.000543599	30S ribosomal protein S16	SIGNAL RECOGNITION PARTICLE, SUBUNIT FFH/SRP54
Swol_1498	638138374	114567018	0.0003525	0.000109049	ND		0.0003275	0.000171731	signal recognition particle protein	Signal recognition particle associated protein
Swol_1507	638138387	114567027	0.00042	0.000150333	ND		0.0009825	0.000186078	sigma 38 (RpoS)	RNA polymerase sigma factor rpoD
Swol_1511	638138391	114567031	ND		ND		0.0002	5.59762e-05	hypothetical protein	Hypothetical cytosolic protein
Swol_1512	638138392	114567032	0.000355	5.44671e-05	0.000605	0.000175404	0.0009125	0.000147958	Pyruvate, phosphate dikinase (EC:2.7.9.1)	Pyruvate,phosphate dikinase (EC 2.7.9.1)
Swol_1513	638138393	114567033	0.00017	7.81025e-05	ND		0.0003775	0.000168795	hypothetical protein	ATP/GTP-binding protein
Swol_1514	638138394	114567034	0.00065	0.000173781	0.0004575	0.000118708	0.0005675	0.000158824	CBS domain protein	CBS domain containing protein
Swol_1515	638138395	114567035	0.0001375	5.67891e-05	0.00042	9.53939e-05	0.0006175	0.000174045	Glycine--tRNA ligase (EC:6.1.1.14)	Glycyl-tRNA synthetase beta chain (EC 6.1.1.14)
Swol_1516	638138396	114567036	0.000103333	3.05505e-05	ND		0.000443333	0.000136504	Glycine--tRNA ligase (EC:6.1.1.14)	Glycyl-tRNA synthetase alpha chain (EC 6.1.1.14)
Swol_1521	638138401	114567041	0.000175	2.51661e-05	ND		0.001095	8.73689e-05	Nitrite reductase (cytochrome; ammonia-forming) (EC:1.7.2.2)	Cytochrome c552 (EC 1.7.2.2)
Swol_1523	638138403	114567043	ND		0.000746667	0.000110151	ND		NAD(P)H-flavin oxidoreductase, putative	NAD(P)H nitroreductase (EC 1.-.-.-)
Swol_1528	638138408	114567048	ND		ND		0.000346667	0.000155349	hypothetical protein	Hypothetical protein
Swol_1529	638138409	114567049	0.0007675	9.81071e-05	0.0007275	0.000153052	0.0017225	0.000149081	MinD superfamily P-loop ATPase containing an inserted ferredoxin domain	iron-sulfur cluster and nucleotide-binding protein
Swol_1531	638138411	114567051	0.00565	0.000309946	0.0069575	0.00101415	0.0034375	0.000500025	hypothetical protein	Hypothetical protein
Swol_1532	638138412	114567052	0.0003775	0.000182825	ND		ND		hypothetical protein	Hypothetical protein
Swol_1536	638138416	114567056	0.000525	0.0001843	0.000765	0.000134784	0.0006125	0.000264496	hypothetical protein	Hypothetical protein
Swol_1540	638138420	114567060	0.00017	4.96655e-05	ND		0.00053	0.000115181	hypothetical protein	hypothetical protein
Swol_1548	638138428	114567068	9.66667e-05	5.68624e-05	ND		0.000155	7.54983e-05	site-specific DNA-methyltransferase (adenine-specific) (EC:2.1.1.72)	Type III restriction-modification system restriction subunit (EC 3.1.21.5)
Swol_1557	638138437	114567077	0.0003175	0.000120104	0.000496667	0.00021362	0.000705	0.000176918	molybdate-binding protein	Molybdate-binding protein
Swol_1562	638138442	114567082	0.000266667	0.000110151	ND		ND		cytidine deaminase (EC:3.5.4.5)	Cytidine deaminase (EC 3.5.4.5)
Swol_1565	638138445	114567085	0.0001375	6.0208e-05	0.0002	8.18535e-05	0.000125	6.36396e-05	metal dependent phosphohydrolase	metal dependent phosphohydrolase
Swol_1566	638138446	114567086	0.0002625	8.34166e-05	ND		ND		PhoH-like protein	PhoH protein
Swol_1572	638138452	114567092	ND		0.00201	0.00177034	ND		diadenosine tetraphosphate (Ap4A) hydrolase and other HIT family hydrolase	Adenosine 5'-monophosphoramidase
Swol_1573	638138453	114567093	0.00183	0.000250333	ND		0.00133667	0.000864079	30S ribosomal protein S21	SSU ribosomal protein S21P
Swol_1576	638138456	114567096	ND		ND		0.0003275	0.000139374	ribosomal protein L11 methyltransferase-like protein (EC:2.1.1.-)	Ribosomal protein L11 methyltransferase (EC 2.1.1.-)
Swol_1577	638138457	114567097	0.0006575	0.000208387	0.0003975	0.00016419	0.0003275	0.000103722	chaperone DnaJ	Chaperone protein dnaJ
Swol_1578	638138458	114567098	0.004545	0.000270863	0.0032025	0.000383091	0.0028175	0.000262345	chaperone DnaK	Chaperone protein dnaK
Swol_1579	638138459	114567099	0.00446	0.000451073	0.0047375	0.000453679	0.00482	0.000536843	GrpE protein	GrpE protein
Swol_1580	639331175	0	0.000116667	3.78594e-05	0.0003475	0.000154353	0.0002625	0.000111766	Chaperonin GroEL	Chaperonin GroEL
Swol_1581	638138460	114567100	0.000203333	0.000110604	ND		0.00045	0.000275136	heat-inducible transcription repressor HrcA	Heat-inducible transcription repressor hrcA
Swol_1583	638138462	114567102	7.33333e-05	3.05505e-05	ND		0.0001175	4.272e-05	GTP-binding protein LepA	GTP-binding protein lepA
Swol_1587	638138466	114567106	0.004525	0.000733053	0.0039	0.0020649	0.001075	0.000333617	30S ribosomal protein S20	SSU ribosomal protein S20P
Swol_1592	638138471	114567111	6e-05	1e-05	ND		ND		hypothetical protein	hypothetical protein
Swol_1598	638138476	114567116	0.0001375	6.29153e-05	ND		ND		hypothetical protein	Hypothetical protein
Swol_1599	638138478	114567117	0.0004	5.35413e-05	0.000455	0.000107238	0.0009175	0.000245815	leucyl-tRNA synthetase (EC:6.1.1.4)	Leucyl-tRNA synthetase (EC 6.1.1.4)
Swol_1600	638138479	114567118	0.000226667	7.57188e-05	ND		0.00049	0.000212132	methylated-DNA--protein-cysteine methyltransferase (EC:2.1.1.63)	O6-methylguanine-DNA methyltransferase (EC 2.1.1.63)
Swol_1605	638138484	114567123	0.002115	0.000279821	0.0018025	0.00105513	0.0022475	0.000527091	O-acetylserine (thiol)-lyase (EC:2.5.1.47)	Cysteine synthase (EC 2.5.1.47)
Swol_1607	638138486	114567125	0.0008575	0.000180624	0.0011275	0.000259535	0.00097	0.000216795	Glutamate-5-semialdehyde dehydrogenase (EC:1.2.1.41)	Gamma-glutamyl phosphate reductase (EC 1.2.1.41)
Swol_1608	638138487	114567126	0.00016	5.2915e-05	ND		ND		Glutamate 5-kinase (EC:2.7.2.11)	Glutamate 5-kinase (EC 2.7.2.11)
Swol_1609	638138488	114567127	0.0002525	4.99166e-05	0.000283333	0.000106927	0.00012	2.82843e-05	spo0B-associated GTP-binding protein	GTP-binding protein CgtA (probably involved in DNA repair)
Swol_1611	638138490	114567129	0.0032675	0.000791723	0.0028	0.00108637	0.002055	0.000106615	Ribosomal protein L27	LSU ribosomal protein L27P
Swol_1613	638138492	114567131	0.0015825	0.000222767	0.00117	0.000322335	0.0010125	0.000293641	Ribosomal protein L21	LSU ribosomal protein L21P
Swol_1614	638138493	114567132	0.0001475	6.23832e-05	ND		ND		ribonuclease E and G (EC:3.1.26.-)	Ribonuclease G (EC 3.1.4.-)
Swol_1623	638138502	114567141	0.00018	6.245e-05	0.000546667	0.000305669	0.000316667	8.14453e-05	hypothetical protein	Hypothetical cytosolic protein
Swol_1626	638138504	114567143	0.000215	3e-05	0.0007125	0.000326228	0.0009225	7.76209e-05	NADH-dependent butanol dehydrogenase A	NADH-dependent butanol dehydrogenase A (EC 1.1.1.-)
Swol_1628	638138505	114567144	0.000205	0.000151548	ND		ND		L(+)-tartrate dehydratase (EC:4.2.1.32)	Fumarate hydratase beta subunit (EC 4.2.1.2)
Swol_1629	638138506	114567145	ND		ND		0.0003325	0.000160078	Tartrate dehydratase alpha subunit (EC:4.2.1.32)	Fumarate hydratase alpha subunit (EC 4.2.1.2)
Swol_1630	638138507	114567146	0.00125	9.20145e-05	0.00297	0.000367786	0.0013675	0.000310524	ABC-type tungstate transport system permease component-like protein	TUNGSTATE-BINDING PROTEIN PRECURSOR
Swol_1641	638138518	114567157	0.0009475	0.000134257	0.0009125	0.000378363	0.000665	0.000191572	cell shape determining protein, MreB/Mrl family	Rod shape-determining protein mreB
Swol_1645	638138522	114567161	ND		ND		0.000556667	0.000150444	CoA-binding	Redox-sensitive transcriptional regulator Rex
Swol_1647	638138524	114567163	ND		ND		0.00022	4.3589e-05	hypothetical protein	Putative pit accessory protein
Swol_1649	638138526	114567165	0.000355	3.69685e-05	0.000533333	6.65833e-05	0.0003525	0.000101119	hypothetical protein (EC:6.1.1.9)	Valyl-tRNA synthetase (EC 6.1.1.9)
Swol_1651	638138527	114567166	0.000315	0.00010247	0.0002975	3.77492e-05	0.000675	0.000135277	hypothetical protein	Phosphatidylserine decarboxylase (EC 4.1.1.65)
Swol_1653	638138529	114567168	0.00029	0.000110454	0.0001675	6.70199e-05	6.33333e-05	2.3094e-05	Endopeptidase La (EC:3.4.21.53)	ATP-dependent endopeptidase Lon (EC 3.4.21.53)
Swol_1655	638138531	114567170	0.0001925	8.80814e-05	ND		ND		hypothetical protein	ATP-dependent endopeptidase clp ATP-binding subunit clpX
Swol_1656	638138532	114567171	0.003455	0.00075421	0.0039875	0.000612284	0.00237	0.000601166	Endopeptidase Clp (EC:3.4.21.92)	ATP-dependent endopeptidase clp proteolytic subunit clpP (EC 3.4.21.92)
Swol_1657	638138533	114567172	0.00194	0.000334764	0.00171	0.000383232	0.000975	0.000182117	trigger factor	Trigger factor, ppiase (EC 5.2.1.8)
Swol_1659	638138535	114567174	0.000133333	1.52753e-05	ND		0.00052	0.00035242	hypothetical protein	hypothetical protein
Swol_1703	638138580	114567218	9.5e-05	4.43471e-05	0.000323333	0.000178979	0.00043	0.000213073	Aldehyde ferredoxin oxidoreductase (EC:1.2.7.5)	Tungsten-containing aldehyde ferredoxin oxidoreductase (EC 1.2.7.5)
Swol_1712	638138589	114567227	0.0001825	9.91211e-05	ND		ND		Capsular polysaccharide biosynthesis protein-like protein	Chain length regulator (capsular polysaccharide biosynthesis)
Swol_1713	638138590	114567228	0.0002	5.56776e-05	ND		ND		Multidrug resistance efflux pump-like protein	Multidrug resistance protein A
Swol_1719	638138596	114567234	0.0001175	6.23832e-05	ND		ND		methanol dehydrogenase regulator (EC:3.6.3.-)	MoxR-like ATPases
Swol_1724	638138601	114567239	7.75e-05	1.70783e-05	ND		ND		hypothetical protein	hypothetical protein
Swol_1725	638138602	114567240	0.000113333	7.57188e-05	ND		ND		hypothetical protein	Hypothetical cytosolic protein
Swol_1727	638138604	114567242	ND		0.01904	0.00374286	0.0281075	0.00460129	zinc-binding dehydrogenase	Zn-dependent alcohol dehydrogenases and related dehydrogenases
Swol_1730	638138607	114567245	4.5e-05	2.12132e-05	ND		6.25e-05	2.75379e-05	exonuclease	Exonuclease sbcC (EC 3.1.11.-)
Swol_1732	638138609	114567247	6e-05	1e-05	ND		ND		C-terminal processing peptidase (EC:3.4.21.102)	Carboxy-terminal processing protease precursor (EC 3.4.21.102)
Swol_1734	638138611	114567249	0.00046	0.000111056	0.00054	0.000149443	0.0004575	0.000207264	hypothetical protein	4-hydroxybutyrate:acetyl-CoA CoA transferase (EC 2.3.1.-)
Swol_1735	638138612	114567250	0.00043	5.88784e-05	0.00073	0.000410934	0.0008225	0.000115289	acetyl-CoA hydrolase	acetyl-CoA hydrolase
Swol_1738	638138615	114567253	0.000225	8.18535e-05	ND		ND		ABC transporter substrate-binding protein	ABC transporter substrate-binding protein
Swol_1757	638138639	114567272	6e-05	1e-05	ND		ND		hypothetical protein	hypothetical protein
Swol_1762	638138645	114567277	0.000175	7e-05	ND		0.0001775	4.272e-05	hypothetical protein	hypothetical protein
Swol_1765	638138648	114567280	0.00015	5.2915e-05	ND		ND		imidazoleglycerol phosphate synthase, cyclase subunit (EC:4.1.3.-)	Imidazole glycerol phosphate synthase, cyclase subunit (EC 4.1.3.-)
Swol_1766	638138649	114567281	0.000195	0.00010083	0.000703333	0.000228108	0.0003275	7.13559e-05	1-(5-phosphoribosyl)-5-((5- phosphoribosylamino)methylideneamino)imidazole-4- carboxamideisomerase (EC:5.3.1.16)	1-(5-phosphoribosyl)-5-[(5-phosphoribosylamino)methylideneamino] imidazole-4-carboxamide isomerase (EC 5.3.1.16)
Swol_1767	638138650	114567282	ND		ND		0.0003825	0.000126326	Imidazoleglycerol-phosphate dehydratase (EC:4.2.1.19)	Imidazoleglycerol-phosphate dehydratase (EC 4.2.1.19)
Swol_1768	638138651	114567283	0.0003125	4.57347e-05	0.0009425	0.000325512	0.00029	5.16398e-05	Histidinol dehydrogenase (EC:1.1.1.23)	Histidinol dehydrogenase (EC 1.1.1.23)
Swol_1769	638138652	114567284	ND		ND		0.000526667	0.000197569	ATP phosphoribosyltransferase (EC:2.4.2.17)	ATP phosphoribosyltransferase (EC 2.4.2.17)
Swol_1770	638138653	114567285	6.66667e-05	1.1547e-05	ND		0.000303333	5.50757e-05	Histidine--tRNA ligase	ATP phosphoribosyltransferase regulatory subunit
Swol_1774	638138657	114567289	0.0003675	9.28709e-05	0.000836667	0.000366652	0.0002075	2.21736e-05	Phosphoribosylamine--glycine ligase (EC:6.3.4.13)	Phosphoribosylamine--glycine ligase (EC 6.3.4.13)
Swol_1775	638138658	114567290	0.0004075	8.46069e-05	0.000935	0.000352657	0.0009975	0.00012659	Phosphoribosylaminoimidazolecarboxamide formyltransferase (EC:3.5.4.10, EC:2.1.2.3)	Phosphoribosylaminoimidazolecarboxamide formyltransferase (EC 2.1.2.3) / IMP cyclohydrolase (EC 3.5.4.10)
Swol_1777	638138660	114567292	0.000205	3.10913e-05	ND		0.00015	6.08276e-05	Phosphoribosylformylglycinamidine cyclo-ligase (EC:6.3.3.1)	Phosphoribosylformylglycinamidine cyclo-ligase (EC 6.3.3.1)
Swol_1778	638138661	114567293	9.75e-05	4.19325e-05	ND		ND		hypothetical protein (EC:2.4.2.14)	Amidophosphoribosyltransferase (EC 2.4.2.14)
Swol_1779	638138662	114567294	ND		ND		0.0002675	0.000161323	adenylosuccinate lyase (EC:4.3.2.2)	Adenylosuccinate lyase (EC 4.3.2.2)
Swol_1780	638138663	114567295	0.000415	7.93725e-05	0.00123	0.000282843	0.000375	0.000140119	Phosphoribosylaminoimidazole carboxylase (EC:5.4.99.18)	Phosphoribosylaminoimidazole carboxylase carboxyltransferase subunit (EC 4.1.1.21)
Swol_1784	638138667	114567299	0.0004625	0.000111467	0.00055	0.000237627	0.0005575	0.000101119	GMP synthase (EC:6.3.5.2)	GMP synthase [glutamine-hydrolyzing] (EC 6.3.5.2)
Swol_1785	638138668	114567300	0.0007	0.000334963	0.0006375	0.000369087	0.0004725	0.000162763	Hypoxanthine phosphoribosyltransferase (EC:2.4.2.8)	Hypoxanthine-guanine phosphoribosyltransferase (EC 2.4.2.8)
Swol_1787	638138670	114567302	0.000275	7.4162e-05	0.00041	0.000142127	0.0003125	0.000109962	Glutamate--ammonia ligase (EC:6.3.1.2)	Glutamine synthetase (EC 6.3.1.2)
Swol_1789	638138681	114567304	0.000305	0.000104722	ND		0.000386667	4.72582e-05	hypothetical protein	hypothetical protein
Swol_1807	638138690	114567322	0.00025	8.18535e-05	0.000655	0.000199583	0.0008775	6.80074e-05	hypothetical protein	Hypothetical protein
Swol_1808	638138691	114567323	ND		ND		0.00037	6.78233e-05	hypothetical protein	Hypothetical cytosolic protein
Swol_1812	638138695	114567327	ND		ND		0.00025	0.000147196	hypothetical protein	hypothetical protein
Swol_1813	638138696	114567328	0.0003625	3.86221e-05	0.000795	0.000134288	0.00025	0.000138924	tRNA nucleotidyltransferase (CCA-adding enzyme) (EC:3.1.3.-, EC:3.1.4.-, EC:2.7.7.72)	tRNA nucleotidyltransferase (EC 2.7.7.25)
Swol_1821	638138704	114567336	0.00021	8.544e-05	0.00068	0.000329949	0.000765	8.34666e-05	putative molybdate-binding protein	Hypothetical transcriptional regulatory protein
Swol_1835	638138718	114567350	8.25e-05	3.30404e-05	0.000273333	7.0946e-05	0.0003175	9.97914e-05	Aldehyde ferredoxin oxidoreductase (EC:1.2.7.5)	Tungsten-containing aldehyde ferredoxin oxidoreductase (EC 1.2.7.5)
Swol_1839	638138722	114567354	8e-05	1.82574e-05	ND		ND		Beta-lactamase class C and other penicillin binding proteins-like protein	Beta-lactamase (EC 3.5.2.6)
Swol_1840	638138723	114567355	0.0001	2.82843e-05	0.00028	5.2915e-05	0.0008525	0.000334602	putative methyl-accepting chemotaxis sensory transducer	Methyl-accepting chemotaxis protein
Swol_1841	638138724	114567356	0.000555	7.50555e-05	0.000355	0.000147986	0.0005	0.000106771	Butyryl-CoA dehydrogenase (EC:1.3.8.1)	Acyl-CoA dehydrogenase, short-chain specific (EC 1.3.99.2)
Swol_1845	638138728	114567360	0.000243333	9.86577e-05	0.000716667	0.000295014	0.0012825	9.28709e-05	Acetyl-CoA carboxylase (EC:6.4.1.2)	Acetyl-coenzyme A carboxylase carboxyl transferase subunit alpha (EC 6.4.1.2)
Swol_1846	638138729	114567361	0.000126667	5.03322e-05	0.00044	0.000219317	ND		acetyl-CoA carboxylase beta subunit (EC:6.4.1.2)	Acetyl-coenzyme A carboxylase carboxyl transferase subunit beta (EC 6.4.1.2)
Swol_1848	638138731	114567363	0.0004925	1.89297e-05	0.0013275	0.000603952	0.0006225	0.000179141	3-oxoacyl-(acyl-carrier protein) synthase (EC:2.3.1.179)	3-oxoacyl-[acyl-carrier-protein] synthase III (EC 2.3.1.41)
Swol_1849	638138732	114567364	ND		ND		0.0015675	0.000504604	acyl carrier protein	Enoyl-[acyl-carrier protein] reductase (NADH) (EC 1.3.1.9)
Swol_1850	638138733	114567365	ND		0.00076	0.000310966	0.000665	0.000229274	3-oxoacyl-(acyl-carrier protein) reductase (EC:1.1.1.100)	Malonyl-CoA-[acyl-carrier-protein] transacylase (EC 2.3.1.39)
Swol_1851	638138734	114567366	ND		0.0004425	0.000318996	0.0005475	5.61991e-05	(acyl-carrier-protein) S-malonyltransferase (EC:2.3.1.39)	Malonyl-CoA-[acyl-carrier-protein] transacylase (EC 2.3.1.39)
Swol_1852	638138735	114567367	0.0005825	0.000114127	0.00158	0.000426849	0.00217	0.000301441	2-nitropropane dioxygenase-like protein (EC:1.3.1.-)	3-oxoacyl-[acyl-carrier protein] reductase (EC 1.1.1.100)
Swol_1853	638138736	114567368	0.0001975	6.07591e-05	0.00034	5.2915e-05	0.0009425	0.000122848	3-oxoacyl-(acyl-carrier-protein) synthase (EC:2.3.1.180)	3-oxoacyl-[acyl-carrier-protein] synthase (EC 2.3.1.41)
Swol_1855	638138738	114567370	0.04192	0.00147117	0.0271775	0.00443764	0.01369	0.0010916	hypothetical protein	60 kDa chaperonin GROEL
Swol_1856	638138739	114567371	0.04937	0.00442901	0.03103	0.00676559	0.0216275	0.00344754	groes	10 kDa chaperonin GROES
Swol_1863	638138746	114567378	0.00054	0.000102307	0.0009325	0.000477938	0.0009775	0.000125266	stomatin like protein	Protease activity modulator HflC
Swol_1874	638138757	114567389	0.00021	7.54983e-05	ND		ND		putative transcriptional regulator	Transcriptional regulator
Swol_1884	638138767	114567399	0.0001375	5.7373e-05	0.0004	0.000151658	0.00022	4.08248e-05	hypothetical protein	Sugar kinase
Swol_1886	638138769	114567401	0.000765	0.000203552	0.00113	0.000374878	0.0020075	0.000182643	CheW protein	Chemotaxis protein cheW
Swol_1887	638138770	114567402	0.00042	0.000137477	ND		0.0009425	0.000613806	SirA-like protein	Hypothetical protein
Swol_1891	638138774	114567406	0.00049	0.000117473	0.00099	0.000331512	0.0005475	0.000297139	cation ABC transporter, periplasmc-binding protein	Metal transport system, metal-binding protein
Swol_1894	638138777	114567409	ND		0.000363333	9.07377e-05	ND		HD-GYP domain	Metal-dependent phosphohydrolase
Swol_1902	638138784	114567416	0.00044	5.47723e-05	0.0006825	0.000245136	0.00067	0.000172627	FAD-dependent pyridine nucleotide-disulphide oxidoreductase	NADH dehydrogenase (EC 1.6.99.3)
Swol_1907	638138789	114567421	0.00088	0.000472088	0.00105	0.000356558	ND		deoxyuridine 5-triphosphate nucleotidohydrolase (EC:3.6.1.23)	Deoxyuridine 5'-triphosphate nucleotidohydrolase (EC 3.6.1.23)
Swol_1912	638138794	114567426	0.0002125	2.98608e-05	0.0007225	0.000400364	0.0004825	6.65207e-05	selenocysteine lyase	Cysteine desulfurase (EC 2.8.1.7) / Selenocysteine lyase (EC 4.4.1.16)
Swol_1920	638138802	114567434	0.0002575	4.57347e-05	0.000345	0.000159269	0.0004	5.88784e-05	Oligoendopeptidase F (EC:3.4.24.-)	Oligoendopeptidase F (EC 3.4.24.-)
Swol_1921	638138803	114567435	0.00013	4.3589e-05	ND		ND		cell envelope-related transcriptional attenuator	Transcriptional regulator, LytR family
Swol_1922	638138804	114567436	0.0002125	4.19325e-05	ND		ND		GTPase	GTP-binding protein hflX
Swol_1924	638138806	114567438	0.0001525	6.34429e-05	0.000123333	3.21455e-05	ND		hypothetical protein	S-layer homology domain
Swol_1925	638138808	114567439	0.0002975	6.70199e-05	0.0022225	0.00152419	0.0017225	6.99405e-05	Ferredoxin hydrogenase (EC:1.12.7.2)	Hydrogenase-1 (EC 1.12.7.2)
Swol_1926	638138809	114567440	0.0021325	0.00053823	0.0047975	0.00235739	0.0050025	0.000643758	hypothetical protein	Hydrogenase-1 (EC 1.12.7.2)
Swol_1930	638138813	114567444	0.00017	8.0829e-05	ND		ND		hypothetical protein	Hypothetical protein
Swol_1934	638138817	114567448	0.0048225	0.00129526	0.000775	0.000164621	0.0022525	0.000297811	Acetyl-CoA C-acetyltransferase (EC:2.3.1.9)	Acetyl-CoA acetyltransferase (EC 2.3.1.9)
Swol_1935	638138818	114567449	ND		0.0060625	0.00153886	0.00316	0.000684544	3-hydroxybutyryl-CoA dehydrogenase (EC:1.1.1.157)	3-hydroxybutyryl-CoA dehydrogenase (EC 1.1.1.157)
Swol_1936	638138819	114567450	ND		0.00281	0.000716147	0.00368	0.000570088	3-hydroxybutyryl-CoA dehydratase (EC:4.2.1.55)	3-hydroxybutyryl-CoA dehydratase (EC 4.2.1.55)
Swol_1938	638138821	114567452	ND		0.000635	0.000193305	0.0006175	2.87228e-05	PAS/PAC domain-like protein	Sensory transduction protein kinase (EC 2.7.3.-)
Swol_1962	638138845	114567476	0.000126667	2.08167e-05	ND		ND		hypothetical protein	Integral membrane protein
Swol_1963	638138846	114567477	0.0002625	6.84957e-05	ND		ND		hypothetical protein	Hypothetical protein
Swol_1967	638138850	114567481	5.66667e-05	1.1547e-05	ND		ND		hypothetical protein	Hypothetical protein
Swol_1973	638138855	114567486	0.000196667	7.63763e-05	ND		0.000305	0.000146629	hypothetical protein	Hypothetical protein
Swol_1976	638138858	114567489	0.0007575	0.000317844	ND		ND		regulators of stationary/sporulation gene expression	regulators of stationary/sporulation gene expression
Swol_1980	638138861	114567492	0.000345	3.87298e-05	0.0011325	0.000486784	0.000825	0.00025318	Glycine dehydrogenase (decarboxylating) (EC:1.4.4.2)	Glycine dehydrogenase [decarboxylating] (EC 1.4.4.2)
Swol_1981	638138862	114567493	0.0002575	0.000140801	0.0006875	0.000220964	0.000535	5.44671e-05	Glycine dehydrogenase (decarboxylating) (EC:1.4.4.2)	Glycine dehydrogenase [decarboxylating] (EC 1.4.4.2)
Swol_1982	638138863	114567494	ND		ND		0.000526667	0.000266333	glycine cleavage system H protein	Glycine cleavage system H protein
Swol_1983	638138864	114567495	0.00047	0.000112694	ND		0.00018	3.4641e-05	Aminomethyltransferase (EC:2.1.2.10)	Aminomethyltransferase (EC 2.1.2.10)
Swol_1985	638138866	114567497	0.00051	0.000157162	ND		ND		hypothetical protein	Hypothetical protein
Swol_1986	638138867	114567498	0.00025	3.55903e-05	ND		ND		hypothetical protein	Hypothetical cytosolic protein
Swol_2007	638138888	114567519	3e-05	8.16497e-06	ND		ND		ATPase (AAA+ superfamily)-like protein	ATPase (AAA+ superfamily)-like protein
Swol_2009	638138890	114567521	2.33333e-05	5.7735e-06	ND		ND		hypothetical protein	Hypothetical protein
Swol_2010	638138891	114567522	0.0001	4.08248e-05	ND		0.00012	5.59762e-05	hypothetical protein	Hypothetical protein
Swol_2014	638138896	114567526	0.00012	1.41421e-05	ND		0.00052	0.000226495	Dephospho-CoA kinase (EC:2.7.1.24)	Dephospho-CoA kinase (EC 2.7.1.24)
Swol_2018	638138900	114567530	0.00012	6.08276e-05	ND		ND		putative transmembrane anti-sigma factor	putative transmembrane anti-sigma factor
Swol_2020	638138903	114567532	0.00128	0.00025219	ND		ND		secreted acid phosphatase-like protein	Hemin-binding lipoprotein / Acid phosphatase (EC 3.1.3.2)
Swol_2030	638138912	114567541	0.020575	0.0023806	0.0032425	0.000918962	0.004555	0.00110618	3-hydroxybutyryl-CoA dehydrogenase (EC:1.1.1.157)	3-hydroxybutyryl-CoA dehydrogenase (EC 1.1.1.157)
Swol_2031	638138913	114567542	0.00509	0.000743595	ND		0.00224	0.000364692	3-hydroxybutyryl-CoA dehydratase (EC:4.2.1.55)	3-hydroxybutyryl-CoA dehydratase (EC 4.2.1.55)
Swol_2040	638138922	114567551	0.00015	4.83046e-05	ND		0.0002175	0.00013301	pyruvate kinase (EC:2.7.1.40)	Pyruvate kinase (EC 2.7.1.40)
Swol_2047	638138929	114567558	ND		0.00153	0.000883912	ND		alkylhydroperoxidase AhpD core	Hypothetical protein
Swol_2051	638138933	114567562	0.0349575	0.0013955	0.00977	0.00153905	0.00959	0.000528583	Acetyl-CoA C-acetyltransferase (EC:2.3.1.9)	Acetyl-CoA acetyltransferase (EC 2.3.1.9)
Swol_2052	638138934	114567563	0.0051675	0.000188922	0.00125	0.000305723	0.00302	0.000245221	hypothetical protein	Acyl-CoA dehydrogenase (EC 1.3.99.3)
Swol_2054	638138936	114567565	0.000255	1.29099e-05	0.000835	0.000165227	0.000925	0.00013626	putative flavoprotein	Rubredoxin-oxygen oxidoreductase (EC 1.-.-.-) / Rubredoxin / Rubredoxin-NAD(+) reductase (EC 1.18.1.1)
Swol_2070	638138952	114567581	0.000145	2.38048e-05	0.00016	6.27163e-05	0.00023	6.0553e-05	hypothetical protein	Inter-alpha-trypsin inhibitor heavy chain H4 precursor
Swol_2075	638138956	114567585	8.25e-05	4.03113e-05	ND		9.75e-05	3.59398e-05	hypothetical protein	Superfamily II DNA/RNA helicases, SNF2 family
Swol_2084	638138965	114567593	0.000236667	0.000106927	0.000463333	0.000243379	0.000495	0.000163605	hydrolase of the alpha/beta superfamily N	hydrolase of the alpha/beta superfamily N
Swol_2088	638138969	114567597	0.0028425	0.000606431	0.0024325	0.000341797	0.00312	0.000835105	hypothetical protein (EC:2.8.1.-)	Hypothetical protein
Swol_2089	638138970	114567598	ND		ND		0.000273333	1.52753e-05	hypothetical protein	Hypothetical protein
Swol_2093	638138974	114567602	0.00075	0.000160831	0.00209	0.000445197	0.000825	7.32575e-05	aspartate aminotransferase (EC:2.6.1.1)	Aspartate aminotransferase (EC 2.6.1.1)
Swol_2099	638138980	114567608	0.000705	0.000127932	0.001065	0.00028243	0.0004475	0.00013376	Glutamine--fructose-6-phosphate transaminase (isomerizing) (EC:2.6.1.16)	Glucosamine--fructose-6-phosphate aminotransferase [isomerizing] (EC 2.6.1.16)
Swol_2100	638138981	114567609	0.0013875	0.000172119	0.0016725	0.000500625	0.0008425	0.000191725	hypothetical protein (EC:5.4.2.10)	Phosphoglucosamine mutase (EC 5.4.2.10)
Swol_2101	638138982	114567610	0.000125	6.45497e-05	ND		0.000185	0.000129228	NAD(FAD)-utilizing dehydrogenase	NAD(FAD)-utilizing dehydrogenases
Swol_2104	638138985	114567613	0.0004025	5.37742e-05	ND		0.000435	0.00010116	thiamine pyrophosphokinase (EC:2.7.6.2)	Thiamin pyrophosphokinase (EC 2.7.6.2)
Swol_2113	638138994	114567622	0.0011875	0.000117863	0.0008125	0.000409013	0.00089	0.000317805	branched-chain amino acid ABC transporter, periplasmic amino acid-binding protein, putative	Leucine-, isoleucine-, valine-, threonine-, and alanine-binding protein
Swol_2121	638139002	114567630	0.00125	0.000225241	0.0007575	0.000482105	0.0014975	0.00039811	electron transfer flavoprotein alpha subunit	Electron transfer flavoprotein alpha-subunit
Swol_2122	638139003	114567631	0.0017875	0.000229401	0.001605	0.000900759	0.001725	0.000532322	hypothetical protein	Electron transfer flavoprotein beta-subunit
Swol_2123	638139004	114567632	0.000775	0.000174833	ND		0.000553333	0.000125033	hypothetical protein	FixX
Swol_2124	638139005	114567633	0.0002575	0.00011644	0.0004475	0.00017576	0.00121	0.000204124	hypothetical protein (EC:1.5.5.-)	FixC
Swol_2126	638139006	114567634	0.0011175	6.60177e-05	0.0010775	0.000157348	0.001475	8.18535e-05	acyl-CoA dehydrogenase, short-chain specific (EC:1.3.8.1)	Acyl-CoA dehydrogenase, short-chain specific (EC 1.3.99.2)
Swol_2128	638139008	114567636	0.00022	1e-05	ND		0.00034	7.11805e-05	hypothetical protein	4-hydroxybutyrate:acetyl-CoA CoA transferase (EC 2.3.1.-)
Swol_2129	638139009	114567637	0.00012	2.64575e-05	ND		0.00026	3.60555e-05	enoyl-CoA hydratase/isomerase (EC:4.2.1.17)	Enoyl-CoA hydratase (EC 4.2.1.17)
Swol_2130	638139010	114567638	ND		ND		0.000285	5.56776e-05	response regulator receiver protein	Two-component response regulator
Swol_2131	638139011	114567639	ND		ND		0.000786667	0.000577264	response regulator receiver protein	Two-component response regulator rcp1
Swol_2134	638139014	114567642	0.0002725	0.000107199	ND		ND		ATPase associated with various cellular activities, AAA_5	ATP-DEPENDENT PROTEASE SUBUNIT
Swol_2140	638139020	114567648	0.0001225	3.59398e-05	ND		0.000405	5.8023e-05	3-isopropylmalate dehydrogenase (EC:1.1.1.85)	3-isopropylmalate dehydrogenase (EC 1.1.1.85)
Swol_2141	638139021	114567649	0.0015	0.000481733	0.0015025	0.000309233	0.002845	0.000355199	3-isopropylmalate dehydratase, small subunit (EC:4.2.1.33, EC:4.2.1.35)	3-isopropylmalate dehydratase (EC 4.2.1.33)
Swol_2142	638139022	114567650	0.0008075	4.71699e-05	0.000945	0.000350666	0.0016	0.000394124	3-isopropylmalate dehydratase (EC:4.2.1.35, EC:4.2.1.33)	3-isopropylmalate dehydratase large subunit (EC 4.2.1.33)
Swol_2143	638139023	114567651	0.0002925	4.03113e-05	0.00045	8e-05	0.0007575	0.000166808	2-isopropylmalate synthase (EC:2.3.3.13)	2-isopropylmalate synthase (EC 2.3.3.13)
Swol_2144	638139024	114567652	0.0021275	0.000171537	0.003645	0.00166522	0.0055975	0.000433926	Ketol-acid reductoisomerase (EC:1.1.1.86)	Ketol-acid reductoisomerase (EC 1.1.1.86) / 2-dehydropantoate 2-reductase (EC 1.1.1.169)
Swol_2145	638139025	114567653	0.0015575	9.21502e-05	0.0016575	0.000273663	0.00118	0.00036	acetolactate synthase, small subunit (EC:2.2.1.6)	Acetolactate synthase small subunit (EC 2.2.1.6)
Swol_2146	638139026	114567654	0.001365	8.69866e-05	0.0021975	0.000460534	0.00317	0.000466976	acetolactate synthase large subunit (EC:2.2.1.6)	Acetolactate synthase large subunit (EC 2.2.1.6)
Swol_2147	638139027	114567655	0.001115	9.39858e-05	0.001275	0.00038127	0.00223	0.000348807	Dihydroxy-acid dehydratase (EC:4.2.1.9)	Dihydroxy-acid dehydratase (EC 4.2.1.9)
Swol_2148	638139028	114567656	0.00381	0.000884496	0.005745	0.000904526	0.00898	0.0019618	Branched-chain-amino-acid transaminase (EC:2.6.1.42)	Branched-chain amino acid aminotransferase (EC 2.6.1.42)
Swol_2151	638139031	114567659	0.000195	6.60808e-05	0.00041	0.000159164	0.000325	7.68115e-05	putative methyl-accepting chemotaxis sensory transducer	Methyl-accepting chemotaxis protein
Swol_2154	638139034	114567662	8.75e-05	4.11299e-05	ND		0.0004025	9.70824e-05	Phosphomannomutase (EC:5.4.2.2, EC:5.4.2.8, EC:5.4.2.8)	Phosphoglucomutase (EC 5.4.2.2) / Phosphomannomutase (EC 5.4.2.8)
Swol_2161	638139041	114567669	0.0007	0.000134907	0.00131333	0.000161967	0.000405	0.000118181	hypothetical protein	Hypothetical protein
Swol_2162	638139042	114567670	0.000325	7.4162e-05	0.000195	0.000105987	0.000285	3.31662e-05	putative methyl-accepting chemotaxis sensory transducer	Methyl-accepting chemotaxis protein
Swol_2164	638139044	114567672	0.000735	0.000298049	0.001425	0.00048239	0.0009425	0.000419712	nitroreductase	Nitroreductase family
Swol_2167	638139047	114567675	0.0006725	0.000151959	0.000575	0.000102144	0.000655	0.000334315	hypothetical protein	Membrane protease protein family
Swol_2168	638139048	114567676	0.0013175	0.000173469	0.00175	0.00019975	0.0007225	0.000309017	iron-binding protein, hemerythrin	HEMERYTHRIN-LIKE DOMAIN PROTEIN DCRH
Swol_2170	638139050	114567678	0.0003825	1.25831e-05	0.001255	0.000705526	0.00073	0.000292233	glutamate dehydrogenase (EC:1.4.1.3)	NAD-specific glutamate dehydrogenase (EC 1.4.1.2)
Swol_2171	638139051	114567679	0.00021	6.08276e-05	0.0005275	0.000404011	0.00051	0.000115758	deacetylase family protrein	Acetylspermidine deacetylase (EC 3.5.1.48)
Swol_2173	638139053	114567681	0.00155	9.48683e-05	0.0015575	0.000357153	0.001765	0.000288271	hypothetical protein	Hypothetical protein
Swol_2175	638139055	114567683	0.00063	0.000131149	0.0014075	0.000657742	0.0015325	0.000196702	Phosphoribosylformylglycinamidine synthase (EC:6.3.5.3)	Phosphoribosylformylglycinamidine synthase (EC 6.3.5.3)
Swol_2182	638139062	114567690	0.000495	0.000189121	0.00209	0.000927308	0.00104	0.000462817	alkyl hydroperoxide reductase (EC:1.11.1.15)	Peroxiredoxin (EC 1.11.1.15)
Swol_2185	638139065	114567693	0.001175	0.000216718	0.0007625	0.000224555	0.00044	0.000129615	hypothetical protein	Hypothetical protein
Swol_2188	638139068	114567696	6.75e-05	2.62996e-05	ND		ND		hypothetical protein	Hypothetical protein
Swol_2226	638139106	114567734	0.0001025	4.57347e-05	ND		ND		hypothetical protein	hypothetical protein
Swol_2232	638139112	114567740	0.0007325	0.000185719	0.001275	0.000595119	0.00136333	0.000349333	hypothetical protein	ABC-type multidrug/protein/lipid transport system, ATPase component
Swol_2234	638139114	114567742	0.0023375	0.000377657	0.004045	0.000709577	0.001485	0.000195363	2-ketoacid ferredoxin oxidoreductase beta subunit (EC:1.2.7.1)	Pyruvate synthase subunit porB (EC 1.2.7.1)
Swol_2235	638139115	114567743	0.000805	0.000306649	0.0020375	0.000676775	0.0015325	0.000288256	2-oxoisovalerate:ferredoxin oxidoreductase, alpha subunit (EC:1.2.7.1)	Pyruvate synthase alpha chain (EC 1.2.7.1)
Swol_2236	638139116	114567744	0.002075	0.000277789	0.0054125	0.00276226	0.0022575	0.000912373	pyruvate synthase delta chain (EC:1.2.7.1)	Pyruvate synthase subunit PORC (EC 1.2.7.1)
Swol_2237	638139117	114567745	0.0035275	0.000490535	0.00456	0.00130999	0.00148	0.000261661	pyruvate:ferredoxin oxidoreductase, gamma subunit (EC:1.2.7.1)	Pyruvate synthase gamma chain (EC 1.2.7.1)
Swol_2248	638139128	114567756	0.0002675	0.000109049	ND		0.0001675	7.80491e-05	hypothetical protein	Hypothetical protein
Swol_2250	638139130	114567758	0.00041	8.40635e-05	ND		ND		hypothetical protein	Hypothetical protein
Swol_2273	638139154	114567781	4.66667e-05	1.52753e-05	0.000126667	5.50757e-05	0.000195	4.12311e-05	oxygen-sensitive ribonucleoside-triphosphate reductase (EC:1.17.4.2)	oxygen-sensitive ribonucleoside-triphosphate reductase
Swol_2287	638139168	114567795	0.000375	6.65833e-05	0.000533333	0.00012741	0.0003475	7.13559e-05	Ornithine carbamoyltransferase (EC:2.1.3.3)	Ornithine carbamoyltransferase (EC 2.1.3.3)
Swol_2291	638139172	114567799	0.000116667	4.16333e-05	ND		0.000535	0.000133791	N-acetyl-gamma-glutamyl-phosphate reductase (EC:1.2.1.38)	N-acetyl-gamma-glutamyl-phosphate reductase (EC 1.2.1.38)
Swol_2292	638139173	114567800	0.0003375	0.000137204	0.0004175	0.000192072	0.000463333	5.7735e-05	conserved hypothetical cytosolic protein	Putative transcriptional regulator
Swol_2294	638139175	114567802	0.0003525	6.29153e-05	0.000615	0.000146173	0.0003325	6.0208e-05	extradiol ring-cleavage dioxygenase, class III enzyme, subunit B	extradiol ring-cleavage dioxygenase, class III enzyme, subunit B
Swol_2296	638139177	114567804	0.00466	0.000709977	0.0121625	0.00123349	0.009935	0.00123152	hypothetical protein	Hypothetical protein
Swol_2297	638139178	114567805	0.00124	0.000118322	0.000665	0.000383014	0.00062	0.000235089	ribosomal protein S9	ribosomal protein S9
Swol_2298	638139179	114567806	0.00552	0.00125366	0.00597	0.00327729	0.0029375	0.000586934	ribosomal protein L13	ribosomal protein L13
Swol_2303	638139184	114567811	0.001855	0.000284077	0.0012725	0.0003191	0.000636667	0.000237978	ribosomal protein L17	ribosomal protein L17
Swol_2304	638139185	114567812	0.001075	0.000201577	0.000725	0.000379342	0.0008525	9.17878e-05	DNA-directed RNA polymerase (EC:2.7.7.6)	DNA-directed RNA polymerase alpha chain (EC 2.7.7.6)
Swol_2305	638139186	114567813	0.003445	0.000657597	0.0048825	0.001658	0.0013225	0.000416523	ribosomal protein S4	ribosomal protein S4
Swol_2306	638139187	114567814	0.0048325	0.0013717	0.0047375	0.00128347	0.004135	0.0013817	ribosomal protein S11	ribosomal protein S11
Swol_2307	638139188	114567815	0.0020725	0.000176706	0.00284	0.00138029	0.0016175	0.000642878	ribosomal protein S13	ribosomal protein S13
Swol_2308	638139189	114567816	0.00566	0.00200561	ND		0.00446	0.0011862	ribosomal protein L36	ribosomal protein L36
Swol_2309	638139190	114567817	0.00073	0.000551543	ND		ND		translation initiation factor IF-1	translation initiation factor IF-1
Swol_2310	638139191	114567818	0.00064	0.000141774	ND		ND		hypothetical protein	hypothetical protein
Swol_2312	638139193	114567820	0.0017025	0.000413068	0.00111	0.000595371	0.00093	0.000332666	Adenylate kinase (EC:2.7.4.3)	Adenylate kinase( EC:2.7.4.3 )
Swol_2314	638139195	114567822	0.00259	0.000479096	0.0026775	0.000352172	0.001275	0.000417333	ribosomal protein L15	ribosomal protein L15
Swol_2315	638139196	114567823	0.002325	0.00050481	0.00242667	0.000366924	0.0019125	0.000431152	ribosomal protein L30	ribosomal protein L30
Swol_2316	638139197	114567824	0.00193	0.00111071	0.0027675	0.000485618	0.00098	0.000231948	ribosomal protein S5	ribosomal protein S5
Swol_2317	638139198	114567825	0.00143	0.000945304	ND		ND		ribosomal protein L18	ribosomal protein L18
Swol_2318	638139199	114567826	0.0035925	0.000884322	0.003035	0.000564181	0.00314	0.000354683	ribosomal protein L6	ribosomal protein L6
Swol_2319	638139200	114567827	0.00405	0.000900444	0.005015	0.00177359	0.002525	0.000145258	ribosomal protein S8	ribosomal protein S8
Swol_2320	638139201	114567828	0.0016775	0.000201887	ND		ND		ribosomal protein S14	ribosomal protein S14
Swol_2321	638139202	114567829	0.001665	0.000211108	ND		0.000665	0.000249332	ribosomal protein L5	ribosomal protein L5
Swol_2322	638139203	114567830	0.0035125	0.000570343	0.00572667	0.000832126	0.0042075	0.000550538	ribosomal protein L24	ribosomal protein L24
Swol_2323	638139204	114567831	0.000685	0.00021641	ND		ND		ribosomal protein L14	ribosomal protein L14
Swol_2324	638139205	114567832	0.00441	0.000436425	0.00745667	0.00337699	0.0020575	0.000685778	30S ribosomal protein S17	30S ribosomal protein S17
Swol_2325	638139206	114567833	0.0041725	0.000683831	0.00404333	0.000430852	0.00214	0.000613297	50S ribosomal protein L29	50S ribosomal protein L29
Swol_2326	638139207	114567834	0.00212	0.00038953	0.0032375	0.00118531	0.0008375	0.00015327	50S ribosomal protein L16	50S ribosomal protein L16
Swol_2327	638139208	114567835	0.0033675	0.000765	0.0034475	0.000723573	0.0012775	0.000224258	30S ribosomal protein S3	30S ribosomal protein S3
Swol_2328	638139209	114567836	0.0015175	0.000291705	0.0016	0.00124271	ND		ribosomal protein L22	ribosomal protein L22
Swol_2329	638139210	114567837	0.0067325	0.000846655	0.008805	0.00223342	0.0038675	0.00050645	ribosomal protein S19	ribosomal protein S19
Swol_2330	638139211	114567838	0.0017175	0.000840094	0.0017625	0.000439422	0.00208	0.000257034	ribosomal protein L2	ribosomal protein L2
Swol_2331	638139212	114567839	0.0046125	0.000319309	0.00466	0.00216116	0.0026275	0.000410964	ribosomal protein L23	ribosomal protein L23
Swol_2332	638139213	114567840	0.0028075	0.000309341	0.00264	0.00167637	0.00173	0.000224648	ribosomal protein L4/L1e	ribosomal protein L4/L1e
Swol_2333	638139214	114567841	0.00154	7.52773e-05	0.00092	0.00049632	0.001135	0.000579281	50S ribosomal protein L3	50S ribosomal protein L3
Swol_2334	638139215	114567842	0.0017925	0.000211719	ND		ND		ribosomal protein S10	ribosomal protein S10
Swol_2335	638139216	114567843	0.00357	0.000316544	0.0075825	0.00326101	0.0036925	0.000813649	translation elongation factor Tu	translation elongation factor Tu
Swol_2336	638139217	114567844	0.000115	5.68624e-05	0.000186667	6.1101e-05	0.000113333	3.05505e-05	translation elongation and release factor (GTPase)	translation elongation and release factor (GTPase)
Swol_2337	638139218	114567845	0.0040075	0.000795	0.0042775	0.00153617	0.001525	0.000498966	30S ribosomal protein S7	30S ribosomal protein S7
Swol_2338	638139219	114567846	0.001945	0.000565538	0.00172333	0.000550121	0.00188	0.000879583	ribosomal protein S12	ribosomal protein S12
Swol_2340	638139221	114567848	0.0005825	5.18813e-05	0.00054	8.83176e-05	0.000785	6.60808e-05	DNA-directed RNA polymerase (EC:2.7.7.6)	DNA-directed RNA polymerase( EC:2.7.7.6 )
Swol_2341	638139222	114567849	0.0007675	5.31507e-05	0.0009975	0.00046306	0.0008125	0.00018518	DNA-directed RNA polymerase (EC:2.7.7.6)	DNA-directed RNA polymerase( EC:2.7.7.6 )
Swol_2342	638139223	114567850	0.000785	0.000331713	0.000463333	2.3094e-05	0.0009975	4.11299e-05	hypothetical protein	hypothetical protein
Swol_2343	638139224	114567851	0.0042	0.000786554	0.0049175	0.000771681	0.0050925	0.000822248	ribosomal protein L7/L12	ribosomal protein L7/L12
Swol_2344	638139225	114567852	0.0008125	0.000208066	0.0014925	0.000729446	0.0010775	0.000409746	ribosomal protein L10	ribosomal protein L10
Swol_2345	638139226	114567853	0.00373	0.000167531	0.005055	0.000807238	0.00287	0.000523577	ribosomal protein L1	ribosomal protein L1
Swol_2346	638139227	114567854	0.00194	0.00022286	0.0011775	0.000136473	0.00116667	0.000231589	ribosomal protein L11	ribosomal protein L11
Swol_2347	638139228	114567855	0.000565	9.32738e-05	ND		0.00037	0.000123558	NusG antitermination factor	NusG antitermination factor
Swol_2349	638139230	114567857	0.0020525	0.000650609	ND		0.00195	0.000967678	ribosomal protein L33	ribosomal protein L33
Swol_2350	638139231	114567858	0.0035475	0.000315317	0.0073225	0.00319175	0.00359	0.000793431	translation elongation factor Tu	translation elongation factor Tu
Swol_2352	638139238	114567860	0.0002075	8.30161e-05	ND		ND		conserved hypothetical tRNA/rRNA methyltransferase yacO (EC:2.1.1.185)	conserved hypothetical tRNA/rRNA methyltransferase yacO
Swol_2353	638139239	114567861	ND		ND		0.000376667	5.03322e-05	thymidylate synthase complementing protein ThyX (EC:2.1.1.148)	thymidylate synthase complementing protein ThyX
Swol_2355	639331187	114567862	0.0001225	7.36546e-05	0.000215	6.13732e-05	0.00036	0.000126754	Cysteinyl-tRNA synthetase	Cysteinyl-tRNA synthetase
Swol_2363	638139247	114567869	0.0002425	0.000115578	0.000245	0.00012897	0.0008825	6.99405e-05	putative flavoprotein	putative flavoprotein
Swol_2364	638139248	114567870	ND		0.00174333	0.00151004	0.000593333	0.000145717	hypothetical protein	hypothetical protein
Swol_2367	638139251	114567873	0.00119	0.000217256	0.001705	0.000291033	0.0009025	0.000228236	ATPases with chaperone activity, ATP-binding subunit	ATPases with chaperone activity, ATP-binding subunit
Swol_2369	638139253	114567875	0.000375	0.00021362	ND		ND		hypothetical protein	hypothetical protein
Swol_2371	638139255	114567877	0.00013	4.3589e-05	ND		9.75e-05	4.03113e-05	hypothetical protein	hypothetical protein
Swol_2374	638139258	114567880	0.0002725	4.57347e-05	0.000525	0.000208247	0.000315	0.00017253	cell shape determining protein, MreB/Mrl family	cell shape determining protein, MreB/Mrl family
Swol_2379	638139263	114567885	0.000496667	0.000116762	0.00100333	0.000420991	ND		hypothetical protein	hypothetical protein
Swol_2381	638139265	114567887	0.00887	0.0019591	0.0033675	0.00208244	0.002425	0.000440114	ATP synthase F1, epsilon subunit (EC:3.6.3.14)	ATP synthase F1, epsilon subunit
Swol_2382	638139266	114567888	0.0092175	0.000362985	0.0125025	0.00192146	0.007795	0.000824722	Sodium-transporting two-sector ATPase (EC:3.6.3.14)	Sodium-transporting two-sector ATPase( EC:3.6.3.15 )
Swol_2383	638139267	114567889	0.0071425	0.000486441	0.0071725	0.000499892	0.007175	0.000791307	Sodium-transporting two-sector ATPase (EC:3.6.3.14)	Sodium-transporting two-sector ATPase( EC:3.6.3.15 )
Swol_2384	638139268	114567890	0.0049775	0.00042106	0.0052175	0.00119377	0.0043825	0.000564882	Sodium-transporting two-sector ATPase (EC:3.6.3.14)	Sodium-transporting two-sector ATPase( EC:3.6.3.15 )
Swol_2385	638139269	114567891	0.009605	0.000744334	0.00841	0.00169458	0.0075975	0.00161929	ATP synthase F1 delta subunit (EC:3.6.3.14)	ATP synthase F1 delta subunit
Swol_2386	638139270	114567892	0.0117725	0.000929027	0.01037	0.000429185	0.0091775	0.00158001	F0F1-type ATP synthase subunit b-like protein (EC:3.6.3.14)	F0F1-type ATP synthase subunit b-like protein
Swol_2392	638139276	114567898	0.001115	0.000159269	0.001785	0.000570935	0.00135	0.000242625	Glycine hydroxymethyltransferase (EC:2.1.2.1)	Glycine hydroxymethyltransferase( EC:2.1.2.1 )
Swol_2393	638139277	114567899	ND		ND		0.000663333	0.000164418	protein tyrosine phosphatase (EC:3.1.3.48)	protein tyrosine phosphatase
Swol_2397	638139281	114567903	0.0004275	7.932e-05	ND		0.000535	0.000177858	peptide chain release factor 1	peptide chain release factor 1
Swol_2408	638139292	114567914	0.001185	4.72582e-05	0.0008875	0.000282179	0.00057	0.000136382	transcription termination factor Rho	Transcription termination factor rho
Swol_2409	638139293	114567915	0.000173333	3.21455e-05	ND		0.000166667	4.16333e-05	hypothetical protein (EC:3.1.3.11)	Fructose-1,6-bisphosphatase (EC 3.1.3.11)
Swol_2411	638139295	114567917	0.00081	0.000178699	0.000995	0.000173686	0.00182	0.000376917	Fructose-bisphosphate aldolase (EC:4.1.2.13)	Fructose-bisphosphate aldolase (EC 4.1.2.13)
Swol_2412	638139296	114567918	ND		0.000456667	7.37111e-05	ND		response regulator receiver protein	Sporulation initiation phosphotransferase F (EC 2.7.-.-)
Swol_2417	638139301	114567923	7.33333e-05	1.52753e-05	ND		ND		methicillin resistance protein	UDP-N-acetylmuramoylpentapeptide-L,L-diaminopimelate N(6)-glycyltransferase (EC 2.3.2.-)
Swol_2418	638139302	114567924	0.00025	0.000110151	ND		0.000163333	3.21455e-05	CTP synthase (EC:6.3.4.2)	UDP-N-acetylmuramoylpentapeptide-L,L-diaminopimelate N(6)-glycyltransferase (EC 2.3.2.-)
Swol_2419	638139303	114567925	0.0003325	0.000275	0.0006725	8.8459e-05	0.00095	0.000246171	hypothetical protein	CTP synthase (EC 6.3.4.2)
Swol_2421	638139305	114567927	7.66667e-05	2.08167e-05	ND		0.0002475	0.000120658	Arginine--tRNA ligase (EC:6.1.1.19)	Arginyl-tRNA synthetase (EC 6.1.1.19)
Swol_2432	638139316	114567938	0.0033125	0.000433695	0.0031625	0.00055211	0.0044375	0.000722467	hypothetical protein	ABC transporter ATP-binding protein
Swol_2436	638139320	114567942	0.00388	0.000198158	0.0043875	0.00084634	0.002385	6.95222e-05	(Fe) hydrogenase, large subunit HymC, putative (EC:1.6.5.3)	Hydrogenase-1 (EC 1.12.7.2)
Swol_2441	638139325	114567947	0.00029	9.48683e-05	ND		ND		response regulator receiver protein	hypothetical protein
Swol_2442	638139326	114567948	0.00037	0.00018735	ND		ND		hypothetical protein	hypothetical protein
Swol_2452	638139336	114567958	0.0007625	0.000168795	0.001735	0.000970824	0.0024275	0.000548354	Carbonic anhydrase-like protein (EC:4.2.1.1)	Carbonic anhydrase (EC 4.2.1.1)
Swol_2454	638139338	114567960	0.0002575	0.000121484	ND		ND		uridylate kinase	Uridylate kinase (EC 2.7.4.-)
Swol_2455	638139339	114567961	0.0026275	0.00111533	ND		ND		conserved hypothetical cytosolic protein	hypothetical protein
Swol_2459	638139343	114567965	0.000745	5.19615e-05	0.00155	0.000123558	0.001105	0.000243653	Glutamine--tRNA ligase (EC:6.1.1.18)	Glutaminyl-tRNA synthetase (EC 6.1.1.18)
Swol_2464	638139348	114567970	0.00195333	0.000271539	ND		0.00438	0.000752197	hypothetical protein	hypothetical protein
Swol_2469	638139353	114567975	0.0001325	4.99166e-05	ND		ND		UDP-N-acetylglucosamine enolpyruvyl transferase (EC:2.5.1.7)	UDP-N-acetylglucosamine 1-carboxyvinyltransferase (EC 2.5.1.7)
Swol_2476	638139361	114567982	0.0006725	0.000106575	0.00044	0.000217945	ND		ABC-type iron(III)-binding periplasmic protein precursor	ABC transporter substrate-binding protein
Swol_2479	638139364	114567985	0.0002	7.25718e-05	ND		0.00027	8.28654e-05	ABC transporter, periplasmic substrate-binding protein	ABC transporter substrate-binding protein
Swol_2482	638139367	114567988	0.000143333	3.78594e-05	ND		ND		hypothetical protein	Isoleucyl-tRNA synthetase (EC 6.1.1.5)
Swol_2487	638139372	114567993	0.0001875	0.000116154	ND		ND		hypothetical protein	Hypothetical protein
Swol_2494	638139379	114568000	ND		ND		0.0001425	2.21736e-05	hypothetical protein	Conserved protein
Swol_2501	638139386	114568007	9.75e-05	2.98608e-05	ND		0.00014	2e-05	hypothetical protein	Iron-sulfur flavoprotein
Swol_2519	638139403	114568024	ND		ND		0.00028	4.3589e-05	hypothetical protein	hypothetical protein
Swol_2520	638139404	114568025	0.000195	7.18795e-05	0.000985	0.000387341	0.000905	0.000122338	hypothetical protein	hypothetical protein
Swol_2522	638139406	114568027	8e-05	3.74166e-05	ND		0.0005825	0.000281232	hypothetical protein	hypothetical protein
Swol_2524	638139408	114568029	ND		ND		0.000115	4.50925e-05	hypothetical protein	hypothetical protein
Swol_2525	638139409	114568030	ND		ND		0.000296667	1.1547e-05	hypothetical protein	hypothetical protein
Swol_2529	638139413	114568034	ND		ND		0.00046	0.000143527	hypothetical protein	hypothetical protein
Swol_2532	638139416	114568037	0.0014625	0.000217466	ND		ND		hypothetical protein	hypothetical protein
Swol_2533	638139418	114568038	0.0007325	9.42956e-05	0.001	0.000336749	0.000595	0.000158008	Adenylosuccinate synthase (EC:6.3.4.4)	Adenylosuccinate synthetase (EC 6.3.4.4)
Swol_2535	638139420	114568040	0.0012125	0.000362985	0.00131	0.000512933	0.00075	0.000216564	ribosomal protein L9	LSU ribosomal protein L9P
Swol_2538	638139423	114568043	0.00302	0.000867026	0.00176667	0.00161779	ND		ribosomal protein S18	ribosomal protein S18
Swol_2539	638139424	114568044	0.0028325	0.000497284	0.0032325	0.00117537	0.002715	0.00103003	single-strand binding protein	Single-strand DNA binding protein
Swol_2540	638139425	114568045	0.0033725	0.000443274	0.004845	0.00265311	0.0040025	0.00072048	ribosomal protein S6	SSU ribosomal protein S6P
Swol_2542	638139427	114568047	ND		ND		0.00022	0.000144453	selenophosphate synthase (EC:2.7.9.3)	Selenide,water dikinase (EC 2.7.9.3)
Swol_2543	638139428	114568048	0.00048	9.09212e-05	0.00048	0.00033	0.0009625	0.000236414	aspartyl aminopeptidase	Metalloprotease M18 family protein
Swol_2551	638139435	114568055	0.0005375	0.000212505	0.0009125	0.000514352	0.000725	0.000121792	putative signal transduction protein with CBS domains	Acetoin utilization acuB protein
Swol_2552	638139436	114568056	ND		ND		0.000226667	4.04145e-05	branched-chain amino acid ABC transporter (ATP-binding protein)	Branched-chain amino acid transport ATP-binding protein livF
Swol_2556	638139440	114568060	0.0030475	0.000190853	0.00338	0.00172192	0.0042575	0.000612556	branched chain amino acid ABC transporter (substrate-binding protein)	Leucine-, isoleucine-, valine-, threonine-, and alanine-binding protein
Swol_2560	638139444	114568064	0.00034	7.52773e-05	0.00042	0.00020347	0.000335	0.000142478	selenocysteine-specific translation elongation factor	Selenocysteine-specific Protein Translation Elongation Factor SELB
Swol_2561	638139445	114568065	0.00014	9.30949e-05	0.000163333	0.00010116	0.000285	0.000111505	L-seryl-tRNA(Sec) selenium transferase (EC:2.9.1.1)	L-seryl-tRNA(Sec) selenium transferase (EC 2.9.1.1)
Swol_2567	638139451	114568071	0.00024	6.78233e-05	0.00041	0.000158745	0.0002675	4.03113e-05	Transcriptional regulator	Chromosome partitioning protein parB
Swol_2570	638139454	114568074	0.00022	7.95822e-05	ND		0.0007	0.000442267	methyltransferase GidB (EC:2.1.1.170)	Methyltransferase gidB (EC 2.1.-.-)
Swol_2571	638139455	114568075	8.5e-05	4.65475e-05	ND		ND		glucose inhibited division protein A	glucose inhibited division protein A
Swol_2572	638139456	114568076	ND		ND		0.000163333	7.02377e-05	GTPase (EC:3.6.-)	GTPase
Swol_2573	638139457	114568077	0.002035	0.000269506	0.0018325	0.000481067	0.0010825	0.000305219	single-stranded nucleic acid binding R3H	single-stranded nucleic acid binding R3H
Swol_2574	639331191	114568078	0.0002225	4.78714e-05	ND		0.00028	0.000132413	protein translocase subunit yidC	protein translocase subunit yidC
