# Supplementary material for: Proteomic analysis reveals metabolic and regulatory systems involved in the syntrophic and axenic lifestyle of Syntrophomonas wolfei
Source: Front Microbiol. 2015 Feb 11;6:115. doi: 10.3389/fmicb.2015.00115 (PMC4324140; doi:10.3389/fmicb.2015.00115)
Supplement: Supplementary file 3 [file DataSheet2.XLSX]

## Sheet: Sheet1
Supplemental Data Sheet 2. Sum of NSAF values for each enzyme system shown in Figure 3 grouped by function.
Average NSAF of key proteins shown in Figure 3.
Annotation	Locus Tag	Crotonate	CrotonateJF1	ButyrateJF1
CoA Transferase	Swol_0309	0.000114589	0	0.000177398
	Swol_0436	0.0116223	0.00802104	0.00589134
	Swol_0787	0.000114589	0	0.000177398
	Swol_1014	0.00392803	0.000829135	0.00163378
	Swol_1147	0.0073935	0.00275772	0.00263522
	Swol_1744	0	0	0
	Swol_1932	0	0	0
	Swol_2128	0.000222437	0	0.000389132
Acyl-CoA Dehydrogenase	Swol_0268	0.00083161	0.00161668	0.00189416
	Swol_0384	0	0	0
	Swol_0488	0	0	0.000526472
	Swol_0788	0.000148291	0	0.000251791
	Swol_1483	0	0	0
	Swol_1841	0.000561147	0.000369082	0.000572253
	Swol_1933	0	0	0
	Swol_2052	0	0	0
	Swol_2126	0.00112988	0.00112024	0.00168815
Enoyl-CoA hydratase (EC 4.2.1.17)	Swol_0790	0	0	0
	Swol_1484	0	0	0
	Swol_1936	0	0.00292147	0.00421178
	Swol_2031	0.00514638	0	0.00256369
	Swol_2129	0.000121329	0	0.000297571
3-Hydroxybutyryl-CoA dehydrogenase	Swol_0307	0.000672366	0	0.000633293
	Swol_0435	0.0264118	0.00217291	0.00713313
	Swol_0791	0.000647089	0	0.000620894
	Swol_1171	0.000176938	0.000765889	0.00036338
	Swol_1485	0	0	0
	Swol_1935	0	0.00630299	0.00361664
	Swol_2030	0.0208029	0.00337112	0.00521322
Acetyl-CoA acetyltransferase (EC 2.3.1.9)	Swol_0308	0.00116021	0	0
	Swol_0675	0.00435521	0.00228727	0.00317886
	Swol_0789	0.00113999	0.000384677	0.000572253
	Swol_1934	0.00487592	0.000805742	0.002578
	Swol_2051	0.0353447	0.0101576	0.0109758
Acetate Kinase	Swol_0767	0.00893791	0.010142	0.00904445
Phosphotransacetylase	Swol_0768	0.00672619	0.013916	0.00949367
	Swol_1486	0	0	0
Electron Transfer Flavoproteins	Swol_0266	0.000171883	0	0.000244161
	Swol_0267	0.000543454	0	0.000427282
	Swol_0696	0.022183	0.0226258	0.0120602
	Swol_0697	0.016157	0.0221527	0.0106038
	Swol_0698	0.00514132	0.00456154	0.00523325
	Swol_2121	0.00126385	0.000787548	0.0017139
	Swol_2122	0.0018073	0.00166867	0.00197427
Fix	Swol_2123	0.000783584	0	0.000633293
	Swol_2124	0.000260352	0.000465251	0.00138485
HDR	Swol_0394	0.000346294	0.00100588	0.00105581
	Swol_0395	0.00117538	0.000797945	0.00168242
	Swol_0396	0.000161772	0	0.000626617
	Swol_0397	0.000267935	0	0.000743928
	Swol_0398	0	0	0
	Swol_0399	0	0	0
	Swol_0400	0.000520704	0.000397673	0.00135338
	Swol_0401	0.000444874	0	0.000932772
	Swol_0402	0.000384209	0.000995482	0.00187699
HydI	Swol_1017	0.0042996	0.00329055	0.00292135
	Swol_1018	0.0045094	0.00710873	0.00484984
	Swol_1019	0.00412519	0.00241723	0.00221462
HydII	Swol_1925	0.000300795	0.00231066	0.00197141
	Swol_1926	0.00215612	0.00498781	0.00572539
	Swol_1927	0	0	0
HydIII	Swol_2436	0.00392298	0.00456154	0.00272964
FdhI	Swol_0783	0.00129418	0	0
	Swol_0784	0.00181994	0	0
	Swol_0785	0.00209798	0	0
	Swol_0786	0.00117285	0	0
FdhII	Swol_0796	0.000278046	0.000847329	0.000457802
	Swol_0797	0.00075578	0	0
	Swol_0798	0.00263891	0	0
	Swol_0799	0.00118043	0	0
	Swol_0800	0.0023457	0	0
	Swol_0801	0.000121329	0.000129958	0.000217456
	Swol_0802	0.00023002	0	0.000293756
FdhIII	Swol_1024	0.000121329	0	0.000151647
	Swol_1025	0	0	0
	Swol_1026	0	0	0
	Swol_1027	0	0	0
	Swol_1028	0	0	0
	Swol_1029	0	0	0
	Swol_1030	0	0.000402005	0.000692426
FdhIV	Swol_1821	0.000212326	0.000706974	0.000875547
	Swol_1822	0	0	0
	Swol_1823	0	0	0
	Swol_1824	0	0	0
	Swol_1825	0	0	0
	Swol_1826	0	0	0
FdhV	Swol_1828	0	0	0
	Swol_1829	0	0	0
	Swol_1830	0	0	0
	Swol_1831	0	0	0
	Swol_1832	0	0	0
	Swol_1833	0	0	0
	Swol_1834	0	0	0
	Swol_1835	8.34138e-05	0.000284176	0.00036338
ATP Synthase	Swol_2381	0.00896825	0.00350108	0.00277543
	Swol_2382	0.0093196	0.0129984	0.00892142
	Swol_2383	0.00722161	0.00745702	0.00821183
	Swol_2384	0.00503263	0.00542447	0.00501579
	Swol_2385	0.00971139	0.0087436	0.00869538
	Swol_2386	0.0119029	0.0107814	0.0105037
